# Supplementary material for: Redetermined crystal structure of β-dl-me­thio­nine at 320 K
Source: Acta Crystallogr E Crystallogr Commun. 2015 May 13;71(Pt 6):o398–9. doi: 10.1107/S2056989015008749 (PMC4459326; doi:10.1107/S2056989015008749)
Supplement: Supplementary file 1 [file e-71-0o398-sup1.cif]

##############################################################################
#                                                                            #
# This CIF contains the data in a paper accepted for publication in          #
# Acta Crystallographica Section E. It conforms to the requirements of       #
# Notes for Authors for Acta Crystallographica Section E, and has been       #
# peer reviewed under the auspices of the IUCr Commission on Journals.       #
#                                                                            #
# Full details of the Crystallographic Information File format               #
# are given in the paper "The Crystallographic Information File (CIF):       #
# a New Standard Archive File for Crystallography" by S. R. Hall, F. H.      #
# Allen and I. D. Brown [Acta Cryst. (1991), A47, 655-685].                  #
#                                                                            #
# The current version of the core CIF dictionary is obtainable from          #
# ftp://ftp.iucr.org/pub/cif_core.dic.                                       #
#                                                                            #
# Software is freely available for graphical display of the structure(s)     #
# in this CIF. For information consult the CIF software page                 #
# http://www.iucr.org/resources/cif/software.                                #
#                                                                            #
# This file may be used for bona fide research purposes within the           #
# scientific community so long as proper attribution is given to the journal # 
# article from which it was obtained.                                        #
#                                                                            #
##############################################################################
data_I
_database_code_depnum_ccdc_archive 'CCDC 1063335'
_audit_creation_method     SHELXL-2013
_chemical_name_systematic
;
2-Amino-4-(methylsulfanyl)butanoic acid
;
_chemical_name_common     DL-methionine
_chemical_formula_moiety     'C5 H11 N O2 S'
_chemical_formula_sum     'C5 H11 N O2 S'
_chemical_formula_iupac     'C5 H11 N O2 S'
_chemical_formula_weight     149.21
_chemical_melting_point     ?
_shelx_space_group_comment
;
The symmetry employed for this shelxl refinement is uniquely defined
by the following loop, which should always be used as a source of
symmetry information in preference to the above space-group names.
They are only intended as comments.
;
_space_group_crystal_system     monoclinic
_space_group_name_H-M_alt     'C 2/c'
_space_group_name_Hall     '-C 2yc'
loop_
    _space_group_symop_operation_xyz
    'x, y, z'
    '-x, y, -z+1/2'
    'x+1/2, y+1/2, z'
    '-x+1/2, y+1/2, -z+1/2'
    '-x, -y, -z'
    'x, -y, z-1/2'
    '-x+1/2, -y+1/2, -z'
    'x+1/2, -y+1/2, z-1/2'
_cell_length_a     31.774(2)
_cell_length_b     4.6969(3)
_cell_length_c     9.8939(7)
_cell_angle_alpha     90
_cell_angle_beta     91.224(2)
_cell_angle_gamma     90
_cell_volume     1476.20(18)
_cell_formula_units_Z     8
_cell_measurement_reflns_used     4136
_cell_measurement_theta_min     2.56
_cell_measurement_theta_max     29.47
_cell_measurement_temperature     320(2)
_exptl_crystal_description     needle
_exptl_crystal_colour     colourless
_exptl_crystal_size_max     0.72
_exptl_crystal_size_mid     0.15
_exptl_crystal_size_min     0.10
_exptl_crystal_density_diffrn     1.343
_exptl_crystal_F_000     640
_exptl_absorpt_coefficient_mu     0.369
_exptl_absorpt_correction_type     multi-scan
_exptl_absorpt_process_details
;
(SADABS; Bruker, 2014)
;
_exptl_absorpt_correction_T_min     0.924
_exptl_absorpt_correction_T_max     1.000
_diffrn_ambient_temperature     320(2)
_diffrn_radiation_type     MoK\a
_diffrn_radiation_wavelength     0.71073
_diffrn_radiation_source     'fine-focus sealed tube'
_diffrn_radiation_monochromator     graphite
_diffrn_measurement_device_type     'Bruker D8 Advance single-crystal CCD'
_diffrn_measurement_method
                           'Sets of exposures each taken over 0.5\% \w rotation'
_diffrn_detector_area_resol_mean     8.3
_diffrn_reflns_number     10516
_diffrn_reflns_av_R_equivalents     0.0314
_diffrn_reflns_theta_min     2.565
_diffrn_reflns_theta_max     29.541
_diffrn_reflns_theta_full     25.242
_diffrn_measured_fraction_theta_max     0.996
_diffrn_measured_fraction_theta_full     0.996
_diffrn_reflns_limit_h_min     -44
_diffrn_reflns_limit_h_max     39
_diffrn_reflns_limit_k_min     -6
_diffrn_reflns_limit_k_max     6
_diffrn_reflns_limit_l_min     -13
_diffrn_reflns_limit_l_max     13
_refine_special_details
;
Final <i>R</i>-factor is 0.0364 for a refinement based on 1300 reflections with
2 theta < 50 \%.
;
_reflns_number_total     2060
_reflns_number_gt     1567
_reflns_threshold_expression     I>2\s(I)
_refine_ls_structure_factor_coef     Fsqd
_refine_ls_matrix_type     full
_refine_ls_R_factor_all     0.0666
_refine_ls_R_factor_gt     0.0456
_refine_ls_wR_factor_gt     0.1063
_refine_ls_wR_factor_ref     0.1159
_refine_ls_goodness_of_fit_ref     1.032
_refine_ls_restrained_S_all     1.032
_refine_ls_number_reflns     2060
_refine_ls_number_parameters     92
_refine_ls_number_restraints     0
_refine_ls_hydrogen_treatment     mixed
_refine_ls_weighting_scheme     calc
_refine_ls_weighting_details
              'w=1/[\s^2^(Fo^2^)+(0.0458P)^2^+1.6546P] where P=(Fo^2^+2Fc^2^)/3'
_atom_sites_solution_hydrogens     geom
_atom_sites_solution_primary     ?
_atom_sites_solution_secondary     ?
_refine_ls_shift/su_max     0.001
_refine_ls_shift/su_mean     0.000
_refine_diff_density_max     0.336
_refine_diff_density_min     -0.386
_refine_ls_extinction_method     none
_refine_ls_extinction_coef     .
loop_
    _atom_type_symbol
    _atom_type_description
    _atom_type_scat_dispersion_real
    _atom_type_scat_dispersion_imag
    _atom_type_scat_source
    'C' 'C' 0.0033 0.0016
                         'International Tables Vol C Tables 4.2.6.8 and 6.1.1.4'
    'H' 'H' 0.0000 0.0000
                         'International Tables Vol C Tables 4.2.6.8 and 6.1.1.4'
    'N' 'N' 0.0061 0.0033
                         'International Tables Vol C Tables 4.2.6.8 and 6.1.1.4'
    'O' 'O' 0.0106 0.0060
                         'International Tables Vol C Tables 4.2.6.8 and 6.1.1.4'
    'S' 'S' 0.1246 0.1234
                         'International Tables Vol C Tables 4.2.6.8 and 6.1.1.4'
_computing_data_collection
;
APEX2 (Bruker, 2014)
;
_computing_cell_refinement
;
SAINT-Plus (Bruker, 2014)
;
_computing_data_reduction
;
SAINT-Plus (Bruker, 2014)
;
_computing_structure_solution
;
SHELXS2014 (Sheldrick, 2008)
;
_computing_structure_refinement
;
SHELXL2014 (Sheldrick, 2015)
;
_computing_molecular_graphics
;
Mercury (Macrae <i>et al.</i>,  2008)
;
_computing_publication_material
;
SHELXL2014 (Sheldrick, 2015)
;
loop_
    _atom_site_type_symbol
    _atom_site_label
    _atom_site_fract_x
    _atom_site_fract_y
    _atom_site_fract_z
    _atom_site_U_iso_or_equiv
    _atom_site_adp_type
    _atom_site_calc_flag
    _atom_site_occupancy
    _atom_site_disorder_assembly
    _atom_site_disorder_group
    S S1 0.44096(2) 0.65785(16) 0.45693(7) 0.0684(2) Uani d 1 . .
    O O1 0.28350(4) 0.4246(2) 0.19616(11) 0.0316(3) Uani d 1 . .
    N N1 0.29732(4) 0.7975(3) 0.39652(12) 0.0252(3) Uani d 1 . .
    H H1 0.2705(6) 0.826(4) 0.3685(19) 0.038 Uiso d 1 . .
    H H2 0.2998(6) 0.627(5) 0.441(2) 0.038 Uiso d 1 . .
    H H3 0.3042(6) 0.926(4) 0.461(2) 0.038 Uiso d 1 . .
    C C1 0.30472(4) 0.6339(3) 0.16326(14) 0.0225(3) Uani d 1 . .
    C C2 0.32477(5) 0.8093(3) 0.27735(13) 0.0229(3) Uani d 1 . .
    H H21 0.3278 1.0073 0.2479 0.028 Uiso calc 1 . .
    O O2 0.31323(4) 0.7062(3) 0.04532(10) 0.0383(3) Uani d 1 . .
    C C3 0.36823(5) 0.6847(4) 0.31133(16) 0.0318(3) Uani d 1 . .
    H H31 0.3651 0.4828 0.3293 0.038 Uiso calc 1 . .
    H H32 0.3858 0.7044 0.2329 0.038 Uiso calc 1 . .
    C C4 0.39054(5) 0.8220(4) 0.43157(19) 0.0406(4) Uani d 1 . .
    H H41 0.3739 0.7986 0.5118 0.049 Uiso calc 1 . .
    H H42 0.3940 1.0242 0.4153 0.049 Uiso calc 1 . .
    C C5 0.45831(8) 0.8257(7) 0.6094(3) 0.0750(8) Uani d 1 . .
    H H51 0.4861 0.7596 0.6334 0.113 Uiso calc 1 . .
    H H52 0.4393 0.7799 0.6804 0.113 Uiso calc 1 . .
    H H53 0.4589 1.0282 0.5965 0.113 Uiso calc 1 . .
loop_
    _atom_site_aniso_label
    _atom_site_aniso_U_11
    _atom_site_aniso_U_22
    _atom_site_aniso_U_33
    _atom_site_aniso_U_12
    _atom_site_aniso_U_13
    _atom_site_aniso_U_23
    S1 0.0405(3) 0.0825(5) 0.0809(4) 0.0201(3) -0.0269(3) -0.0255(4)
    O1 0.0365(6) 0.0287(6) 0.0295(6) -0.0081(5) -0.0036(4) -0.0017(4)
    N1 0.0289(6) 0.0278(6) 0.0189(6) 0.0044(5) -0.0031(5) -0.0035(5)
    C1 0.0270(7) 0.0198(6) 0.0204(6) 0.0041(5) -0.0051(5) -0.0015(5)
    C2 0.0308(7) 0.0192(6) 0.0186(6) -0.0018(5) -0.0028(5) 0.0008(5)
    O2 0.0657(8) 0.0314(6) 0.0176(5) -0.0024(6) -0.0001(5) 0.0011(4)
    C3 0.0278(7) 0.0356(8) 0.0318(8) 0.0003(7) -0.0033(6) -0.0050(7)
    C4 0.0336(8) 0.0417(10) 0.0458(10) 0.0047(7) -0.0144(7) -0.0078(8)
    C5 0.0579(14) 0.104(2) 0.0620(14) 0.0004(14) -0.0292(12) -0.0068(15)
_geom_special_details
;
All e.s.d.'s (except the e.s.d. in the dihedral angle between two l.s. planes)
are estimated using the full covariance matrix. The cell e.s.d.'s are taken
into account individually in the estimation of e.s.d.'s in distances, angles
and torsion angles; correlations between e.s.d.'s in cell parameters are only
used when they are defined by crystal symmetry. An approximate (isotropic)
treatment of cell e.s.d.'s is used for estimating e.s.d.'s involving l.s.
planes.
;
loop_
    _geom_bond_atom_site_label_1
    _geom_bond_atom_site_label_2
    _geom_bond_site_symmetry_2
    _geom_bond_distance
    _geom_bond_publ_flag
    S1 C5 . 1.779(2) ?
    S1 C4 . 1.7907(17) ?
    O1 C1 . 1.2398(18) ?
    N1 C2 . 1.4825(18) ?
    N1 H1 . 0.90(2) ?
    N1 H2 . 0.92(2) ?
    N1 H3 . 0.90(2) ?
    C1 O2 . 1.2504(18) ?
    C1 C2 . 1.5258(19) ?
    C2 C3 . 1.530(2) ?
    C2 H21 . 0.9800 ?
    C3 C4 . 1.516(2) ?
    C3 H31 . 0.9700 ?
    C3 H32 . 0.9700 ?
    C4 H41 . 0.9700 ?
    C4 H42 . 0.9700 ?
    C5 H51 . 0.9600 ?
    C5 H52 . 0.9600 ?
    C5 H53 . 0.9600 ?
loop_
    _geom_angle_atom_site_label_1
    _geom_angle_atom_site_label_2
    _geom_angle_atom_site_label_3
    _geom_angle_site_symmetry_1
    _geom_angle_site_symmetry_3
    _geom_angle
    _geom_angle_publ_flag
    C5 S1 C4 . . 100.84(11) ?
    C2 N1 H1 . . 108.6(12) ?
    C2 N1 H2 . . 111.8(12) ?
    H1 N1 H2 . . 110.3(17) ?
    C2 N1 H3 . . 113.4(12) ?
    H1 N1 H3 . . 109.4(17) ?
    H2 N1 H3 . . 103.2(16) ?
    O1 C1 O2 . . 126.16(13) ?
    O1 C1 C2 . . 117.06(12) ?
    O2 C1 C2 . . 116.66(13) ?
    N1 C2 C1 . . 108.95(12) ?
    N1 C2 C3 . . 110.76(11) ?
    C1 C2 C3 . . 108.45(12) ?
    N1 C2 H21 . . 109.6 ?
    C1 C2 H21 . . 109.6 ?
    C3 C2 H21 . . 109.6 ?
    C4 C3 C2 . . 114.47(13) ?
    C4 C3 H31 . . 108.6 ?
    C2 C3 H31 . . 108.6 ?
    C4 C3 H32 . . 108.6 ?
    C2 C3 H32 . . 108.6 ?
    H31 C3 H32 . . 107.6 ?
    C3 C4 S1 . . 109.19(12) ?
    C3 C4 H41 . . 109.8 ?
    S1 C4 H41 . . 109.8 ?
    C3 C4 H42 . . 109.8 ?
    S1 C4 H42 . . 109.8 ?
    H41 C4 H42 . . 108.3 ?
    S1 C5 H51 . . 109.5 ?
    S1 C5 H52 . . 109.5 ?
    H51 C5 H52 . . 109.5 ?
    S1 C5 H53 . . 109.5 ?
    H51 C5 H53 . . 109.5 ?
    H52 C5 H53 . . 109.5 ?
loop_
    _geom_torsion_atom_site_label_1
    _geom_torsion_atom_site_label_2
    _geom_torsion_atom_site_label_3
    _geom_torsion_atom_site_label_4
    _geom_torsion_site_symmetry_1
    _geom_torsion_site_symmetry_2
    _geom_torsion_site_symmetry_3
    _geom_torsion_site_symmetry_4
    _geom_torsion
    _geom_torsion_publ_flag
    O1 C1 C2 N1 . . . . -31.43(17) ?
    O2 C1 C2 N1 . . . . 152.41(13) ?
    O1 C1 C2 C3 . . . . 89.21(16) ?
    O2 C1 C2 C3 . . . . -86.95(16) ?
    N1 C2 C3 C4 . . . . -55.52(18) ?
    C1 C2 C3 C4 . . . . -175.03(14) ?
    C2 C3 C4 S1 . . . . -179.16(12) ?
    C3 C4 S1 C5 . . . . -174.55(16) ?
    H1 N1 C2 C1 . . . . -44.4(13) ?
    H2 N1 C2 C1 . . . . 76.5(13) ?
    H3 N1 C2 C1 . . . . -167.3(14) ?
loop_
    _geom_hbond_atom_site_label_D
    _geom_hbond_atom_site_label_H
    _geom_hbond_atom_site_label_A
    _geom_hbond_site_symmetry_A
    _geom_hbond_distance_DH
    _geom_hbond_distance_HA
    _geom_hbond_distance_DA
    _geom_hbond_angle_DHA
    N1 H1 O1 4 0.90(2) 1.88(2) 2.7732(17) 173.7(19)
    N1 H2 O2 6_566 0.92(2) 1.92(2) 2.8264(18) 171.0(18)
    N1 H3 O2 6_576 0.90(2) 1.94(2) 2.7973(18) 159.2(18)
_shelx_hkl_file
;
  -4   0   0   30.20    1.20
  -4   0   0   32.70    1.30
   4   0   0   32.00    1.30
   4   0   0   34.10    1.30
   4   0   0   34.00    1.20
   6   0   0   87.29    2.80
   6   0   0   85.69    3.10
   6   0   0   87.29    2.70
  -6   0   0   83.89    2.70
  -6   0   0   89.89    2.70
  -6   0   0   90.39    2.90
  -6   0   0   84.79    2.70
 -10   0   0  794.12   17.80
  10   0   0  794.62   17.80
 -10   0   0  751.72   17.60
 -10   0   0  809.52   18.60
  10   0   0  767.52   17.60
 -10   0   0  767.32   18.60
  10   0   0  781.72   17.80
 -12   0   0 9999.00  202.48
 -12   0   0 9626.84  201.98
  12   0   0 9476.95  202.08
  12   0   0 9794.32  202.18
  12   0   0 9687.63  201.88
 -12   0   0 9649.33  202.38
 -14   0   0   11.60    1.90
 -14   0   0   11.60    1.80
 -14   0   0    7.80    1.70
  14   0   0   10.00    1.90
  14   0   0   15.90    1.90
 -14   0   0    9.00    1.80
 -16   0   0 4123.29   86.79
  16   0   0 3923.51   87.69
 -16   0   0 4141.19   87.49
 -16   0   0 4172.78   87.29
 -18   0   0  772.62   24.80
 -18   0   0  932.51   21.30
 -18   0   0  927.11   21.70
 -18   0   0  937.81   21.70
 -20   0   0  277.07    8.90
 -20   0   0  260.47    8.80
 -20   0   0  286.07    8.70
 -20   0   0  287.77    9.50
 -22   0   0   30.90    4.20
 -22   0   0   33.00    4.00
 -24   0   0  399.06   12.30
 -24   0   0  383.86   12.50
 -26   0   0  672.93   18.60
 -26   0   0  655.23   18.80
 -26   0   0  659.43   17.60
 -28   0   0   50.29    5.30
 -28   0   0   54.99    6.30
 -28   0   0   50.69    5.50
 -30   0   0   33.70    4.00
 -30   0   0   42.20    5.70
 -30   0   0   40.20    5.40
 -32   0   0   48.60    6.10
 -32   0   0   55.49    5.70
 -32   0   0   64.59    8.40
 -34   0   0   79.09   10.10
 -34   0   0   67.79    8.30
 -34   0   0   63.29    6.30
 -36   0   0  189.68   11.50
 -36   0   0  209.88   12.10
 -36   0   0  194.48   14.00
 -38   0   0    2.20    8.20
 -38   0   0    8.70    6.70
 -40   0   0   50.09   10.60
 -40   0   0   43.20    8.20
 -42   0   0  210.38   15.80
 -42   0   0  225.58   18.70
 -44   0   0   46.60   11.50
 -44   0   0   52.49   13.10
   1  -1   0  683.13   15.80
  -1  -1   0  694.63   15.90
   1  -1   0  709.73   15.90
   1  -1   0  704.03   15.50
  -1  -1   0  710.33   15.80
  -1  -1   0  699.83   15.80
   1   1   0  660.03   15.70
   1   1   0  668.43   15.80
  -1   1   0  653.43   15.80
  -1   1   0  673.53   15.90
  -1   1   0  675.23   15.50
   1   1   0  703.93   15.90
  -3  -1   0  416.66   10.50
   3  -1   0  443.86    9.80
   3  -1   0  429.26   10.40
  -3  -1   0  433.36   10.30
  -3  -1   0  422.56   10.20
  -3   1   0  433.46    9.80
  -3   1   0  422.36   10.80
   3   1   0  435.56   10.30
  -3   1   0  418.86   10.50
   3   1   0  409.26   10.50
   5  -1   0  563.44   13.80
   5  -1   0  537.75   12.30
   5  -1   0  569.54   13.70
  -5  -1   0  558.74   13.00
  -5  -1   0  572.74   13.50
  -5  -1   0  566.04   13.70
  -5   1   0  555.24   13.40
   5   1   0  586.74   13.20
   5   1   0  572.84   14.30
   5   1   0  578.94   13.70
  -5   1   0  569.84   14.00
  -7  -1   0 2656.93   56.29
  -7  -1   0 2808.52   57.99
   7  -1   0 2680.13   57.39
  -7  -1   0 2577.74   57.09
   7  -1   0 2708.53   56.89
   7   1   0 2701.13   57.39
  -7   1   0 2592.24   57.59
   7   1   0 2722.83   57.89
   7   1   0 2679.63   57.19
  -7   1   0 2578.94   56.99
  -9  -1   0    0.40    0.70
  -9  -1   0    0.50    1.00
   9  -1   0   -1.70    1.20
  -9  -1   0    4.00    1.40
  -9  -1   0    1.00    1.50
   9  -1   0    0.70    0.90
   9   1   0   -1.20    1.00
   9   1   0    0.60    1.30
   9   1   0    4.40    1.70
  -9   1   0    1.10    1.30
  -9   1   0    0.20    1.00
 -11  -1   0 1068.79   24.60
 -11  -1   0 1010.00   24.20
 -11  -1   0 1010.80   23.60
  11  -1   0 1076.59   23.30
  11  -1   0 1025.40   24.00
 -11  -1   0 1012.40   24.60
 -11   1   0  980.20   24.40
  11   1   0 1020.10   24.60
  11   1   0 1041.70   24.20
 -11   1   0 1042.50   23.80
  11   1   0 1046.30   23.10
 -13  -1   0  267.47    7.10
 -13  -1   0  275.67    8.10
 -13  -1   0  242.58    8.40
  13  -1   0  258.27    8.30
  13  -1   0  274.37    7.60
  13   1   0  271.47    7.40
 -13   1   0  270.47    8.20
  13   1   0  265.17    8.70
 -13   1   0  259.97    8.90
  13   1   0  262.77    9.00
 -15  -1   0 1821.92   41.40
 -15  -1   0 1852.91   42.20
  15  -1   0 1848.02   41.00
 -15  -1   0 1939.61   44.60
 -15  -1   0 1862.51   40.50
  15   1   0 1846.12   42.90
 -15   1   0 1896.91   41.90
  15   1   0 1887.81   40.80
 -17  -1   0   52.69    3.60
 -17  -1   0   54.79    3.40
 -17  -1   0   55.49    4.50
  17   1   0   56.39    5.00
 -17   1   0   53.89    4.70
 -17   1   0   45.70    3.90
  17   1   0   52.09    3.50
 -17   1   0   46.30    2.30
 -19  -1   0   40.50    3.20
 -19  -1   0   36.20    4.50
 -19  -1   0   43.90    4.40
 -19   1   0   44.60    4.60
 -19   1   0   42.20    3.90
 -19   1   0   38.90    2.70
  19   1   0   35.00    4.70
 -19   1   0   39.40    2.10
 -21  -1   0   31.40    3.20
 -21  -1   0   29.50    3.80
 -21  -1   0   35.30    3.70
 -21   1   0   27.60    2.20
 -21   1   0   31.50    3.80
  21   1   0   25.20    3.80
 -21   1   0   23.70    3.70
 -23  -1   0   16.70    2.90
 -23  -1   0   10.10    3.10
 -23  -1   0   14.20    2.60
 -23   1   0   18.40    3.80
 -23   1   0   15.70    3.20
  23   1   0   11.50    3.30
 -23   1   0   16.40    2.20
 -23   1   0   14.70    2.30
 -25  -1   0  424.56   12.80
 -25  -1   0  424.16   13.10
 -25  -1   0  429.56   13.70
 -25   1   0  414.36   11.10
 -25   1   0  422.46   13.60
 -25   1   0  455.45   11.90
 -25   1   0  405.96   14.50
 -27  -1   0   47.50    5.40
 -27  -1   0   57.29    5.20
 -27  -1   0   55.19    5.60
 -27   1   0   45.20    3.50
 -27   1   0   39.90    5.50
 -27   1   0   50.29    5.80
 -27   1   0   56.79    7.10
 -29  -1   0   54.89    6.70
 -29  -1   0   58.99    5.80
 -29  -1   0   72.09    7.20
 -29   1   0   65.19    4.30
 -29   1   0   76.79    8.50
 -29   1   0   71.19    6.80
 -31  -1   0  206.78    9.90
 -31  -1   0  180.78    9.40
 -31  -1   0  194.68    9.80
 -31   1   0  195.68   10.70
 -31   1   0  187.38   12.10
 -33  -1   0  104.59    8.80
 -33  -1   0  100.79    8.50
 -33  -1   0   89.49   10.20
 -33   1   0  102.09    9.40
 -33   1   0   99.99   12.20
 -35  -1   0   -2.80    4.80
 -35  -1   0    8.20    6.80
 -35  -1   0   -2.80    4.70
 -35   1   0    2.50    8.30
 -35   1   0  -13.70    5.60
 -37  -1   0   71.59    8.40
 -37  -1   0   89.29   11.70
 -37  -1   0   82.49    9.20
 -37   1   0   69.49    9.00
 -37   1   0   70.39   10.80
 -39  -1   0   58.69    9.60
 -39  -1   0   66.19    8.60
 -39  -1   0   59.99    7.40
 -39   1   0   48.70   14.30
 -39   1   0   62.09    9.10
 -41  -1   0   -9.90    9.50
 -41  -1   0   -5.20    7.50
 -41   1   0  -12.20   10.80
 -41   1   0   11.40    9.10
 -43  -1   0   25.30   10.10
 -43   1   0    7.00   10.50
 -43   1   0   25.90   13.30
   0  -2   0 6798.12  139.09
   0  -2   0 6666.43  139.09
   0  -2   0 6480.15  138.49
   0   2   0 6448.85  139.09
   0   2   0 6561.24  138.69
   0   2   0 6492.65  139.09
   2  -2   0   15.00    2.40
  -2  -2   0    7.50    2.10
  -2  -2   0    3.70    1.90
   2  -2   0    6.90    2.10
  -2  -2   0    6.90    1.90
  -2  -2   0    4.30    2.00
  -2  -2   0    8.20    2.30
   2   2   0   10.70    2.20
   2   2   0    5.50    1.90
   2   2   0    6.10    2.00
  -2   2   0   10.80    2.40
  -4  -2   0  307.37    9.60
  -4  -2   0  319.67   10.10
   4  -2   0  322.27    8.70
  -4  -2   0  312.97    9.50
   4  -2   0  300.47    9.40
   4  -2   0  319.67   10.00
  -4  -2   0  310.77   10.00
  -4  -2   0  324.97    9.40
   4   2   0  318.27   10.10
   4   2   0  319.57    9.70
  -4   2   0  314.87    9.80
  -4   2   0  315.17   10.20
   4   2   0  315.77    9.30
  -4   2   0  319.77    8.70
  -6  -2   0  428.26   13.20
  -6  -2   0  467.85   12.50
   6  -2   0  481.45   12.60
   6  -2   0  458.55   11.20
  -6  -2   0  473.65   12.80
  -6  -2   0  469.55   12.30
   6  -2   0  437.56   13.00
  -6   2   0  468.95   13.00
  -6   2   0  476.15   11.40
   6   2   0  474.75   13.60
  -6   2   0  453.25   13.60
   8  -2   0 1569.74   32.40
  -8  -2   0 1503.85   34.50
  -8  -2   0 1506.95   35.40
   8  -2   0 1480.35   32.20
  -8  -2   0 1527.75   34.10
  -8  -2   0 1515.05   33.60
   8  -2   0 1551.44   34.10
  -8  -2   0 1428.76   36.40
   8   2   0 1439.56   37.20
   8   2   0 1441.16   35.10
   8   2   0 1513.75   34.10
  -8   2   0 1529.45   34.80
  -8   2   0 1525.85   32.40
 -10  -2   0   24.60    3.20
  10  -2   0   23.00    2.80
 -10  -2   0   20.70    2.60
 -10  -2   0   26.40    3.60
 -10  -2   0   23.50    2.80
  10   2   0   23.00    2.80
 -10   2   0   22.30    3.20
 -10   2   0   21.90    3.70
  10   2   0   26.00    3.70
 -12  -2   0  302.77    8.40
  12  -2   0  295.17    9.10
 -12  -2   0  295.97   10.30
  12   2   0  298.37    9.10
 -12   2   0  295.17   11.80
 -12   2   0  294.77   10.00
  12   2   0  298.57   10.70
 -14  -2   0  524.25   15.40
 -14  -2   0  541.75   13.20
 -14  -2   0  524.45   14.50
 -14   2   0  505.15   15.90
  14   2   0  532.65   15.90
  14   2   0  522.85   14.00
 -16  -2   0 1374.36   32.30
 -16  -2   0 1422.26   30.80
 -16  -2   0 1348.57   33.30
  16   2   0 1369.26   34.00
 -16   2   0 1356.56   33.00
  16   2   0 1349.56   32.00
 -16   2   0 1383.86   34.30
 -18  -2   0    3.20    2.40
 -18  -2   0    7.20    3.00
 -18  -2   0    2.70    2.10
 -18   2   0    7.70    2.90
  18   2   0   -1.50    2.90
 -18   2   0    3.70    3.10
 -20  -2   0  155.08    6.80
 -20  -2   0  158.48    6.10
 -20  -2   0  153.48    8.10
  20   2   0  155.98    8.40
 -20   2   0  145.79    8.60
 -20   2   0  169.18    7.90
 -22  -2   0    8.90    3.60
 -22  -2   0    7.30    2.40
 -22  -2   0   10.00    2.70
 -22   2   0   15.80    4.40
 -22   2   0   15.10    3.60
  22   2   0    9.20    3.90
 -24  -2   0   15.20    2.80
 -24  -2   0   19.90    4.30
 -24  -2   0   19.90    3.40
 -24   2   0   16.40    4.90
  24   2   0   11.50    4.40
 -24   2   0   21.80    4.00
 -26  -2   0   33.20    4.50
 -26  -2   0   36.00    4.50
 -26  -2   0   38.80    5.90
 -26   2   0   45.20    5.80
 -26   2   0   43.60    6.90
 -28  -2   0   75.59    6.70
 -28  -2   0   71.19    5.90
 -28  -2   0   63.79    8.20
 -28   2   0   70.09    8.90
 -28   2   0   83.49    8.30
 -30  -2   0    1.90    5.30
 -30  -2   0   10.60    4.30
 -30  -2   0   11.80    3.80
 -30   2   0   17.70    8.50
 -30   2   0    6.50    5.20
 -32  -2   0   44.70    7.40
 -32  -2   0   46.90    7.60
 -32  -2   0   49.10    5.70
 -32   2   0   38.30    9.30
 -32   2   0   40.50    7.80
 -34  -2   0   71.89    8.10
 -34  -2   0   55.09    8.50
 -34  -2   0   58.49    6.80
 -34   2   0   60.99   10.40
 -34   2   0   56.69    8.90
 -36  -2   0   -6.50    6.70
 -36  -2   0   -2.80    6.00
 -36  -2   0   20.60    6.10
 -36   2   0    2.90    7.80
 -36   2   0   10.90    9.20
 -38  -2   0   14.50    6.80
 -38  -2   0   36.00    8.10
 -38   2   0   27.20   11.90
 -38   2   0   34.70    9.40
 -40  -2   0    1.00    7.90
 -40  -2   0    8.90    7.90
 -40   2   0   11.60    9.90
 -40   2   0  -27.20   11.80
  -1  -3   0  318.97   11.40
  -1  -3   0  312.37   11.20
  -1  -3   0  316.57   10.50
  -1   3   0  322.67   11.70
   1   3   0  302.47   11.30
   1   3   0  318.87   11.00
   1   3   0  307.77   11.20
  -1   3   0  321.67   11.30
  -3  -3   0   17.10    3.60
  -3  -3   0   14.60    3.00
  -3  -3   0   10.20    3.30
   3  -3   0   11.60    3.00
   3  -3   0   10.30    3.30
   3   3   0   13.20    3.20
   3   3   0    8.00    3.10
   3   3   0   10.70    3.30
  -3   3   0   14.80    3.50
  -3   3   0    8.30    3.10
  -3   3   0   12.70    3.20
  -5  -3   0    9.60    3.10
   5  -3   0    7.90    2.50
  -5  -3   0   15.10    3.20
  -5  -3   0   12.10    3.20
   5  -3   0   14.50    3.10
  -5   3   0   11.00    2.70
   5   3   0   14.70    3.20
  -5   3   0    7.30    2.90
   5   3   0   12.40    3.20
  -5   3   0    5.30    3.00
  -7  -3   0  141.89    7.10
  -7  -3   0  149.39    7.20
  -7  -3   0  141.79    7.90
   7  -3   0  147.89    6.10
   7  -3   0  150.58    5.80
  -7   3   0  140.99    8.10
   7   3   0  148.49    7.70
  -7   3   0  152.08    7.90
  -7   3   0  149.69    6.00
  -9  -3   0  694.43   19.10
   9  -3   0  701.53   17.10
   9  -3   0  709.93   16.80
  -9  -3   0  678.43   18.70
  -9  -3   0  695.73   19.60
  -9   3   0  716.73   20.80
   9   3   0  709.93   20.30
  -9   3   0  710.23   20.00
 -11  -3   0   62.99    5.20
 -11  -3   0   66.59    5.20
 -11  -3   0   69.59    5.70
  11  -3   0   68.79    3.50
  11  -3   0   66.39    3.90
 -11   3   0   64.19    6.30
  11   3   0   59.49    6.00
 -11   3   0   53.29    6.40
 -13  -3   0    5.50    2.70
 -13  -3   0    1.10    2.40
 -13  -3   0   -0.20    2.70
 -13   3   0   -0.20    3.30
 -13   3   0    0.10    3.30
  13   3   0    4.10    3.30
 -15  -3   0  994.60   25.80
 -15  -3   0 1010.80   24.10
 -15  -3   0  997.00   27.00
 -15   3   0 1008.20   28.30
  15   3   0 1001.40   27.60
 -15   3   0 1006.40   26.80
 -17  -3   0  223.98    7.90
 -17  -3   0  227.38    9.40
 -17  -3   0  219.98   10.50
 -17   3   0  218.78   10.30
  17   3   0  220.08   10.90
 -17   3   0  217.88   11.20
 -19  -3   0   29.00    4.00
 -19  -3   0   24.80    4.80
 -19  -3   0   28.00    3.90
 -19   3   0   29.40    6.10
 -19   3   0   28.40    5.00
  19   3   0   27.60    5.20
 -21  -3   0  167.28   10.10
 -21  -3   0  155.58    8.30
 -21  -3   0  175.28    6.70
 -21   3   0  176.28   11.70
 -21   3   0  181.08   10.00
  21   3   0  187.68   10.90
 -23  -3   0  115.39    7.60
 -23  -3   0  113.19    5.60
 -23  -3   0  113.19    9.30
 -23   3   0  120.89   11.40
  23   3   0  105.89    9.90
 -23   3   0  112.99    9.10
 -25  -3   0  175.38   11.90
 -25  -3   0  173.58    9.40
 -25  -3   0  166.68    7.00
 -25   3   0  184.88   15.40
 -25   3   0  160.78   11.20
  25   3   0  167.08   12.40
 -27  -3   0  168.18    9.80
 -27  -3   0  183.68   12.60
 -27  -3   0  171.28    7.50
 -27   3   0  153.98   12.00
 -27   3   0  185.28   15.10
 -29  -3   0  149.19    8.10
 -29  -3   0  155.28   12.60
 -29  -3   0  152.58    9.70
 -29   3   0  152.78   13.10
 -29   3   0  142.69   15.30
 -31  -3   0  263.07   13.10
 -31  -3   0  263.57   15.10
 -31  -3   0  259.97   10.70
 -31   3   0  258.17   18.40
 -31   3   0  264.47   16.20
 -33  -3   0   65.79    7.90
 -33  -3   0   76.89   10.30
 -33   3   0   51.49    9.50
 -33   3   0   59.89   12.40
 -35  -3   0  -12.00    5.90
 -35  -3   0    1.80    8.80
 -35   3   0   -6.30    9.20
 -35   3   0    5.40   11.80
 -37  -3   0  111.49   12.50
 -37  -3   0   93.89   12.20
 -37   3   0  109.59   16.40
 -37   3   0   99.49   12.00
 -39  -3   0    7.00   10.80
 -39   3   0   17.80   11.10
 -39   3   0   23.00   21.00
   0  -4   0  162.78    9.40
   0  -4   0  171.88    8.40
   0  -4   0  177.48    9.30
   0   4   0  190.68    8.90
   0   4   0  156.58    9.00
   0   4   0  183.18    9.60
  -2  -4   0   15.70    4.10
   2  -4   0   22.90    3.90
   2  -4   0   18.50    4.50
  -2  -4   0   19.10    4.50
  -2  -4   0   24.20    4.20
   2   4   0   12.60    4.30
   2   4   0   20.10    4.30
  -2   4   0   23.40    4.10
  -2   4   0   23.90    4.90
   2   4   0   17.90    4.20
  -2   4   0   21.30    4.50
  -4  -4   0    9.40    4.00
  -4  -4   0    3.30    3.80
  -4  -4   0   10.40    3.80
   4  -4   0    7.00    2.90
  -4   4   0    5.20    3.80
   4   4   0   10.20    3.80
  -4   4   0    6.70    4.40
  -4   4   0    9.20    3.60
   4   4   0   10.50    3.90
   4   4   0    9.20    3.60
  -6  -4   0   80.89    6.80
   6  -4   0   74.49    5.80
  -6  -4   0   63.49    6.90
  -6  -4   0   75.49    6.50
  -6   4   0   71.39    7.50
   6   4   0   71.39    7.30
  -6   4   0   69.79    8.50
   8  -4   0   96.19    6.20
  -8  -4   0  101.89    7.80
  -8  -4   0  105.29    7.90
  -8  -4   0   92.29    7.20
  -8   4   0   92.59    8.10
  -8   4   0   92.99    9.20
   8   4   0   97.19    8.10
 -10  -4   0    3.10    3.50
 -10  -4   0    1.10    3.90
 -10  -4   0    3.60    3.70
  10  -4   0    3.50    3.50
  10   4   0    0.20    4.10
 -10   4   0    9.00    4.30
 -10   4   0    2.90    5.10
 -12  -4   0   44.30    6.10
 -12  -4   0   31.50    4.30
 -12  -4   0   40.60    6.00
  12  -4   0   30.40    3.70
 -12   4   0   41.40    5.90
 -12   4   0   44.60    7.40
  12   4   0   29.10    5.80
 -14  -4   0   65.09    6.80
 -14  -4   0   66.09    8.30
 -14  -4   0   54.79    5.70
 -14   4   0   62.69    8.10
  14   4   0   61.49    8.50
 -14   4   0   63.59    8.70
 -16  -4   0   51.59    6.80
 -16  -4   0   53.79    5.50
 -16  -4   0   56.39    7.40
 -16   4   0   54.29    8.60
 -16   4   0   46.50    6.50
  16   4   0   53.29    7.80
 -18  -4   0   12.10    4.50
 -18  -4   0   11.60    3.40
 -18   4   0    9.10    5.50
 -18   4   0   13.40    8.10
 -20  -4   0    9.00    6.10
 -20  -4   0   12.90    3.40
 -20   4   0   19.30    8.00
 -20   4   0    8.70    6.10
  20   4   0   23.20    7.10
 -22  -4   0   40.90    4.40
 -22  -4   0   37.70    7.50
 -22  -4   0   45.70    6.50
 -22   4   0   29.70    8.90
 -22   4   0   52.19    7.50
  22   4   0   39.70    8.00
 -24  -4   0   56.79    5.70
 -24  -4   0   44.20    6.40
 -24  -4   0   41.90    8.20
 -24   4   0   40.10    7.80
 -24   4   0   62.19   11.00
 -26  -4   0   15.40    5.30
 -26  -4   0   -9.70    6.80
 -26   4   0   -5.10    8.50
 -26   4   0    3.50    7.60
 -28  -4   0   -1.10    5.10
 -28  -4   0    8.10    7.70
 -28   4   0    4.60   10.10
 -28   4   0    2.60   10.40
 -30  -4   0   17.60    6.80
 -30  -4   0   25.60    9.40
 -30   4   0   24.00   11.90
 -30   4   0   32.50    9.10
 -32  -4   0   13.00   10.00
 -32  -4   0   19.00    8.00
 -32   4   0   19.00   13.30
 -32   4   0   27.40   10.00
 -34  -4   0   -3.00   10.60
 -34  -4   0   -6.80    8.70
 -34   4   0    0.90   18.50
  -1  -5   0    8.50    4.60
   1  -5   0   15.70    6.20
  -1  -5   0   11.90    5.30
   1  -5   0   17.00    4.50
   1  -5   0   14.90    5.50
  -1  -5   0   11.40    5.60
   1   5   0    8.50    5.20
   1   5   0   10.00    5.80
  -1   5   0    4.70    5.20
  -1   5   0   21.10    6.40
   3  -5   0   74.29    9.40
  -3  -5   0   58.69    8.30
  -3  -5   0   60.89    7.70
  -3  -5   0   62.39    7.80
   3  -5   0   72.39    7.00
   3  -5   0   63.99    8.80
  -3   5   0   59.09    7.80
  -3   5   0   66.79    8.70
   5  -5   0  100.09   12.50
  -5  -5   0   79.79    9.50
   5  -5   0   98.49    9.70
   5  -5   0   86.89    7.20
  -5  -5   0  116.89    9.80
  -5  -5   0   80.29    9.50
  -5   5   0   83.29    9.90
  -5   5   0   86.49   12.00
   7  -5   0  117.49    7.60
  -7  -5   0  110.39   11.00
  -7  -5   0  131.89   10.30
  -7  -5   0  107.09    9.60
  -7   5   0  129.79   13.30
  -7   5   0  106.99   10.70
   9  -5   0   23.40    4.20
  -9  -5   0   31.70    8.00
  -9  -5   0   29.20    6.40
  -9  -5   0   30.80    5.60
  -9   5   0   29.10    8.60
  -9   5   0   26.70    6.80
 -11  -5   0   19.60    7.00
 -11  -5   0   18.20    7.00
 -11  -5   0   20.40    5.40
 -11   5   0   24.00    6.60
 -11   5   0   14.40    7.80
 -13  -5   0   -1.60    4.70
 -13  -5   0   -3.90    6.10
 -13  -5   0    9.10    5.50
 -13   5   0   14.30    9.00
 -13   5   0   -0.10    6.60
 -15  -5   0   -4.20    5.00
 -15  -5   0   -1.90    6.70
 -15  -5   0   -0.10    8.50
 -15   5   0    0.50    8.70
 -15   5   0    1.70    6.70
 -17  -5   0   14.40    7.10
 -17  -5   0   29.60    6.60
 -17  -5   0   11.00    5.00
 -17   5   0   19.80   10.10
 -17   5   0   11.20    7.30
 -19  -5   0   80.29   10.20
 -19  -5   0   68.19   10.00
 -19   5   0   83.79    9.60
 -19   5   0   55.49   11.90
 -21  -5   0   83.89   10.20
 -21  -5   0   69.49   10.70
 -21   5   0   70.59   12.80
 -21   5   0   94.89   14.40
 -23  -5   0    5.80    8.60
 -23  -5   0   -2.40    6.00
 -23   5   0   21.10   13.00
 -25  -5   0    7.20    6.80
 -25  -5   0   16.20    9.20
 -25   5   0   19.70   13.90
 -27  -5   0  -17.60    7.20
 -27  -5   0    6.20   10.50
 -27   5   0   -3.80   15.20
   0  -6   0   63.39    8.40
   0  -6   0   87.79   10.90
   0  -6   0   55.49    9.30
   2  -6   0   -2.90    8.50
   2  -6   0    7.70    8.00
  -2  -6   0    3.00    7.00
  -2  -6   0    6.00    7.90
  -2  -6   0    3.10    8.90
  -2   6   0   -3.30    8.50
  -4  -6   0   32.50    8.10
   4  -6   0   49.99    9.20
  -4  -6   0   27.60    9.00
  -4  -6   0   28.80    8.80
   4  -6   0   28.40    9.50
  -4   6   0   50.09   10.80
  -4   6   0   42.80    8.10
  -6  -6   0   21.10    9.40
  -6  -6   0    3.90    8.80
   6  -6   0   12.70    8.80
   6  -6   0    1.90    9.80
  -6  -6   0   -3.40    8.10
  -6   6   0    2.60    9.70
  -6   6   0    3.40    7.90
   8  -6   0   -8.20    8.90
   8  -6   0   -9.10   10.40
  -8  -6   0   -4.20    8.20
  -8  -6   0   11.60    7.80
  -8  -6   0    7.00    7.20
  -8   6   0  -14.60    9.40
  10  -6   0    9.50   10.30
 -10  -6   0   -9.10    7.70
 -10   6   0  -12.30   10.30
  12  -6   0    8.70   10.90
 -12  -6   0   10.60    8.70
 -12  -6   0    5.80    7.10
 -12   6   0   -2.20   11.90
 -14  -6   0   31.20    9.50
 -14  -6   0   44.20    8.60
 -14   6   0   52.79   13.40
 -16  -6   0   71.79   12.30
 -16  -6   0   61.09    9.60
 -16   6   0   79.59   16.30
 -44   0   1   10.80   12.50
 -42   0   1    5.60    8.20
 -42   0   1  -17.20   10.10
 -40   0   1    9.80    9.30
 -40   0   1    5.20    6.80
 -38   0   1   -3.90    5.60
 -38   0   1   -4.60    8.50
 -36   0   1   -3.60    5.10
 -36   0   1    5.70    7.50
 -34   0   1   -3.70    5.80
 -34   0   1   -1.60    3.80
 -32   0   1    0.30    5.10
 -32   0   1   -2.10    3.60
 -32   0   1    2.30    3.80
 -30   0   1   -4.40    4.00
 -30   0   1   -3.00    3.40
 -30   0   1   -2.50    3.60
 -28   0   1    1.80    3.20
 -28   0   1    4.70    3.60
 -28   0   1   -2.70    3.60
 -26   0   1   -1.60    2.90
 -26   0   1    0.10    3.30
 -26   0   1   -3.40    2.20
 -24   0   1    0.40    2.60
 -24   0   1   -0.40    2.00
 -22   0   1    0.40    2.50
  22   0  -1    0.90    3.10
 -22   0   1    1.10    2.90
 -22   0   1    0.50    1.70
 -22   0   1   -1.60    2.10
  20   0  -1   -3.30    2.40
 -20   0   1   -2.20    2.30
 -20   0   1    1.10    1.50
 -20   0   1   -3.30    1.70
 -20   0   1    1.40    2.10
 -18   0   1   -1.40    1.90
 -18   0   1   -0.90    1.40
 -18   0   1    0.20    1.80
 -18   0   1   -1.80    1.80
  18   0  -1    1.20    2.00
 -16   0   1    3.60    1.50
  16   0  -1    1.40    1.70
 -16   0   1   -0.10    1.90
  16   0  -1    0.30    2.30
 -16   0   1   -1.10    1.70
  14   0  -1    1.00    1.40
 -14   0   1    1.00    1.40
  14   0  -1    2.10    1.60
 -14   0   1    0.90    1.10
 -14   0   1   -0.30    1.40
  14   0  -1    0.70    1.40
  12   0  -1   -0.60    1.20
 -12   0   1   -0.80    0.80
 -12   0   1    1.00    1.10
 -12   0   1    0.60    1.10
  12   0  -1    1.70    1.10
  12   0  -1    0.30    1.20
  10   0  -1    0.90    1.00
 -10   0   1    1.00    0.70
 -10   0   1   -0.90    0.80
  10   0  -1    0.90    0.80
 -10   0   1    0.10    1.10
  10   0  -1   -0.90    0.90
  -8   0   1    0.40    0.80
  -8   0   1    0.40    0.60
   8   0  -1   -0.50    0.80
   8   0  -1   -1.00    0.60
  -8   0   1    0.50    0.60
   6   0  -1   -0.20    0.70
   6   0  -1   -0.40    0.60
  -6   0   1    0.90    0.60
  -6   0   1    1.30    0.60
  -6   0   1    0.30    0.70
  -4   0   1   -0.50    0.40
  -4   0   1   -0.50    0.30
   4   0  -1    0.20    0.50
   4   0  -1    0.10    0.60
   4   0  -1    0.00    0.40
  -4   0   1   -0.30    0.60
  -2   0   1    0.00    0.40
  -2   0   1   -0.10    0.30
   2   0  -1   -0.20    0.40
  -2   0   1   -0.20    0.40
   2   0  -1    0.40    0.40
   0   0   1    0.20    0.40
  -2   0  -1   -0.20    0.40
  -2   0  -1    0.90    0.40
   2   0   1    0.20    0.50
  -2   0  -1   -0.20    0.30
   2   0   1    0.20    0.40
   2   0   1    0.10    0.40
   4   0   1   -0.40    0.50
  -4   0  -1    0.30    0.50
   4   0   1   -0.10    0.40
  -4   0  -1   -0.30    0.40
  -4   0  -1   -0.10    0.50
   4   0   1   -0.20    0.50
  -6   0  -1   -0.50    0.60
  -6   0  -1   -0.10    0.60
   6   0   1    0.40    0.60
   6   0   1    0.50    0.70
  -6   0  -1   -0.10    0.60
   6   0   1    0.30    0.60
  -8   0  -1   -0.50    0.70
  -8   0  -1    0.80    0.80
   8   0   1    0.50    0.70
   8   0   1   -0.70    0.70
   8   0   1    1.40    1.00
  10   0   1   -0.60    0.80
  10   0   1   -0.80    1.20
 -10   0  -1    0.80    0.80
  10   0   1    0.10    0.80
 -10   0  -1    1.10    0.90
 -10   0  -1    1.60    0.90
 -10   0  -1    1.10    1.30
  12   0   1    0.40    1.30
 -12   0  -1    0.20    1.10
 -12   0  -1    0.50    1.10
  12   0   1   -0.70    0.90
 -12   0  -1   -0.40    1.50
  12   0   1    0.80    1.00
  14   0   1    0.10    1.40
  14   0   1   -0.10    1.40
  14   0   1    1.70    1.20
 -14   0  -1   -1.70    1.20
 -14   0  -1   -0.50    1.40
 -14   0  -1   -0.90    1.40
 -14   0  -1    0.20    1.60
 -16   0  -1   -0.40    1.50
 -16   0  -1   -2.30    2.00
 -16   0  -1    0.20    1.80
  16   0   1    0.10    1.30
 -16   0  -1   -2.30    1.40
  18   0   1   -0.50    1.60
 -18   0  -1    0.80    1.60
 -18   0  -1    0.20    1.60
 -18   0  -1    1.70    2.20
 -18   0  -1    2.10    2.30
 -20   0  -1    4.70    2.60
 -20   0  -1   -0.20    1.70
 -20   0  -1   -0.60    3.20
 -20   0  -1   -0.60    2.00
 -22   0  -1    2.00    2.30
 -22   0  -1   -1.40    2.60
 -22   0  -1    1.10    2.00
 -24   0  -1    0.60    2.10
 -24   0  -1    5.40    2.50
 -24   0  -1    1.10    2.80
 -26   0  -1   -1.90    3.10
 -26   0  -1   -2.90    2.30
 -26   0  -1    1.10    2.80
 -28   0  -1   -1.40    3.00
 -28   0  -1   -6.00    2.70
 -28   0  -1   -4.00    3.60
 -30   0  -1    0.00    4.40
 -30   0  -1    0.30    3.60
 -30   0  -1   -1.90    2.90
 -32   0  -1    2.60    4.40
 -32   0  -1   -1.70    5.10
 -32   0  -1   -2.00    3.20
 -34   0  -1   -3.60    4.70
 -34   0  -1    1.00    4.90
 -34   0  -1   -7.00    5.90
 -36   0  -1   -4.90    5.70
 -36   0  -1   -0.90    4.00
 -36   0  -1   -6.10    7.20
 -38   0  -1    9.30    9.60
 -38   0  -1    5.50    6.30
 -40   0  -1    0.50    7.90
 -40   0  -1    7.70    9.60
 -42   0  -1   -4.50    8.80
 -42   0  -1    5.30   10.50
 -43  -1   1    2.50    8.80
 -43  -1   1   10.80   10.90
 -43   1   1    8.60    9.90
 -43   1   1  -20.20   12.40
 -41  -1   1  132.79   14.80
 -41  -1   1   91.09   12.90
 -41   1   1   79.39   13.30
 -41   1   1  116.99   13.90
 -39  -1   1   14.70    8.30
 -39  -1   1   13.40    8.30
 -39  -1   1    0.20    6.40
 -39   1   1   15.10    9.50
 -39   1   1    6.60    7.40
 -37  -1   1   54.59    7.20
 -37  -1   1   49.60    7.30
 -37  -1   1   56.39    9.40
 -37   1   1   44.80   10.30
 -37   1   1   48.00    8.00
 -35  -1   1   41.10    6.20
 -35  -1   1   23.70    5.90
 -35  -1   1   23.70    6.70
 -35   1   1   28.40    8.60
 -35   1   1   38.50    8.30
 -33  -1   1   62.29    8.00
 -33  -1   1   46.80    6.30
 -33  -1   1   57.89    6.60
 -33   1   1   53.79    6.80
 -33   1   1   57.49   13.80
 -31  -1   1   14.40    4.90
 -31  -1   1   20.10    4.60
 -31  -1   1   15.60    4.50
 -31   1   1   13.20    6.10
 -31   1   1   19.10    4.80
 -29  -1   1  278.77   10.90
 -29  -1   1  272.77   10.60
 -29  -1   1  282.07   11.40
 -29   1   1  270.87   12.70
 -29   1   1  283.17    8.10
  29   1  -1  261.77   11.60
 -29   1   1  278.47   11.00
 -27  -1   1   -2.10    2.80
 -27  -1   1    7.00    3.90
 -27  -1   1    7.30    2.80
 -27   1   1    6.50    2.00
 -27   1   1    5.40    3.20
 -27   1   1   -1.80    3.90
  27   1  -1    4.40    3.90
 -25  -1   1  291.87   10.90
 -25  -1   1  278.17   10.00
 -25  -1   1  289.77    9.90
  25   1  -1  298.47   11.40
 -25   1   1  285.07   10.30
 -25   1   1  284.47   11.70
 -25   1   1  287.17    8.10
 -23  -1   1  105.69    6.40
 -23  -1   1  109.69    5.40
 -23  -1   1  100.69    5.40
 -23   1   1  106.59    3.90
 -23   1   1  109.29    7.00
 -23   1   1  100.99    4.20
  23   1  -1  102.19    6.90
 -23   1   1  106.39    5.80
 -21  -1   1  590.24   16.60
 -21  -1   1  576.74   15.70
 -21  -1   1  584.14   15.40
  21   1  -1  558.84   16.80
 -21   1   1  596.24   13.50
 -21   1   1  573.14   15.80
 -21   1   1  585.44   17.10
 -19  -1   1  854.31   21.00
 -19  -1   1  836.52   20.40
 -19   1   1  857.51   18.80
 -19   1   1  846.02   22.20
 -19   1   1  863.91   18.90
  19   1  -1  843.02   22.40
 -19   1   1  816.82   20.90
  17  -1  -1 1773.92   38.00
 -17  -1   1 1675.23   37.60
 -17  -1   1 1500.35   39.50
  17   1  -1 1685.83   38.90
 -17   1   1 1669.63   37.60
 -17   1   1 1626.14   38.60
  15  -1  -1 1427.56   31.20
 -15  -1   1 1401.36   32.10
 -15  -1   1 1424.96   31.30
  15   1  -1 1437.16   31.90
  15   1  -1 1366.96   34.80
 -15   1   1 1364.76   32.90
 -15   1   1 1392.36   31.70
 -13  -1   1  715.33   18.00
  13  -1  -1  743.43   16.80
 -13  -1   1  737.03   17.00
 -13  -1   1  691.93   19.80
 -13   1   1  727.13   17.30
  13   1  -1  742.53   17.50
  13   1  -1  764.62   19.90
 -13   1   1  678.63   18.60
  13   1  -1  725.83   18.80
 -11  -1   1  878.31   19.80
  11  -1  -1  854.61   21.30
 -11  -1   1  858.41   21.20
  11  -1  -1  878.21   19.40
  11   1  -1  854.51   21.30
 -11   1   1  861.21   21.10
 -11   1   1  861.01   19.90
  11   1  -1  865.31   21.40
  11   1  -1  885.01   20.30
  -9  -1   1  887.11   20.00
  -9  -1   1  882.41   21.30
   9  -1  -1  913.41   20.60
  -9  -1   1  891.91   21.30
  -9  -1   1  859.01   20.80
  -9   1   1  895.01   21.00
   9   1  -1  864.11   21.30
  -9   1   1  875.61   19.90
   9   1  -1  894.21   20.40
   9   1  -1  873.41   21.20
  -7  -1   1    6.90    1.50
   7  -1  -1    4.90    0.90
   7  -1  -1    6.70    1.30
  -7  -1   1    5.80    1.50
  -7  -1   1    6.40    1.70
   7   1  -1    5.60    1.60
  -7   1   1    4.20    1.00
   7   1  -1   10.90    1.90
  -7   1   1    6.00    1.50
   7   1  -1    5.50    1.30
  -5  -1   1 2558.04   55.69
  -5  -1   1 2586.84   57.19
  -5  -1   1 2692.63   56.69
   5  -1  -1 2647.44   55.69
   5  -1  -1 2635.74   54.89
   5  -1  -1 2567.74   54.49
  -5  -1   1 2639.04   56.39
  -5   1   1 2609.24   56.19
   5   1  -1 2570.54   57.39
  -5   1   1 2676.83   54.69
   5   1  -1 2629.94   55.99
   5   1  -1 2606.14   56.69
  -5   1   1 2548.45   55.09
   5   1  -1 2616.74   56.49
  -1  -1   1    9.40    1.60
  -1  -1   1    5.50    1.70
   1  -1  -1    7.70    1.10
   1  -1  -1    3.90    1.00
  -1  -1   1    8.50    1.50
   1  -1  -1    8.50    1.20
  -1   1   1    9.20    1.20
  -1   1   1    7.40    1.20
   1   1  -1    6.40    1.30
   1   1  -1   12.10    1.60
   1   1  -1    5.40    1.40
  -1   1   1    4.40    1.00
   1  -1   1 6460.35  137.99
  -1  -1  -1 6622.84  136.19
   3  -1   1    2.60    1.20
  -3  -1  -1    1.40    0.70
   3  -1   1    1.50    0.80
  -3  -1  -1    2.80    0.90
  -3  -1  -1    2.60    0.70
   3  -1   1    1.10    1.00
  -3  -1  -1    5.70    1.30
  -3  -1  -1    4.90    1.10
  -3   1  -1    0.60    1.10
   3   1   1    3.90    1.10
   3   1   1    2.40    0.90
  -3   1  -1    2.60    0.80
   3   1   1    2.50    0.80
  -3   1  -1    3.70    1.30
   5  -1   1 6279.37  133.19
   5  -1   1 6520.85  133.69
  -5  -1  -1 6282.47  131.89
  -5  -1  -1 6238.18  133.19
  -5  -1  -1 6537.95  133.49
   5   1   1 6406.56  131.89
  -5   1  -1 6177.48  133.89
  -5   1  -1 6424.56  134.39
   5   1   1 6219.38  133.09
   5   1   1 6423.86  133.49
   7  -1   1   12.70    1.70
  -7  -1  -1   10.00    1.40
   7  -1   1   12.40    1.80
  -7  -1  -1   10.70    2.00
  -7  -1  -1   11.00    1.70
  -7  -1  -1   10.50    0.90
   7  -1   1   11.80    1.10
   7   1   1   12.60    1.70
  -7   1  -1   11.00    2.00
   7   1   1   12.30    1.30
  -7   1  -1   12.10    1.20
   7   1   1    9.50    1.70
  -7   1  -1    8.70    1.60
  -9  -1  -1   33.40    2.80
  -9  -1  -1   32.50    3.10
   9  -1   1   32.90    1.60
  -9  -1  -1   31.60    2.20
  -9  -1  -1   30.90    1.40
   9  -1   1   36.50    2.50
   9  -1   1   30.60    2.80
  -9   1  -1   28.30    2.70
  -9   1  -1   32.60    1.60
  -9   1  -1   31.60    3.10
   9   1   1   38.30    3.00
   9   1   1   34.60    2.50
   9   1   1   31.20    1.70
  11  -1   1  351.26    9.60
  11  -1   1  335.87   10.00
 -11  -1  -1  341.27   10.10
 -11  -1  -1  352.16    9.40
  11  -1   1  359.86    8.30
 -11  -1  -1  376.06   10.80
 -11  -1  -1  349.47    8.30
 -11   1  -1  358.36    8.30
 -11   1  -1  352.26   10.30
  11   1   1  355.56    9.90
 -11   1  -1  351.46   10.60
 -13  -1  -1 7894.11  162.18
 -13  -1  -1 7054.09  160.58
 -13  -1  -1 7549.84  161.38
 -13  -1  -1 7605.34  159.48
  13  -1   1 7657.53  161.38
  13  -1   1 7662.03  160.68
  13  -1   1 7715.93  159.18
  13   1   1 8328.87  162.58
  13   1   1 7567.34  159.58
 -13   1  -1 7624.74  161.58
 -13   1  -1 7641.94  162.08
  15  -1   1  163.18    5.00
 -15  -1  -1  169.68    5.20
 -15  -1  -1  159.38    6.00
  15   1   1  175.08    5.10
 -15   1  -1  171.98    5.00
 -15   1  -1  172.08    4.70
 -15   1  -1  163.38    6.70
 -15   1  -1  169.18    7.40
 -17  -1  -1   16.70    2.10
 -17  -1  -1   16.60    2.90
 -17  -1  -1   13.10    2.10
  17   1   1   13.90    1.80
 -17   1  -1   16.70    3.70
 -17   1  -1   13.10    2.90
 -17   1  -1   14.90    1.70
 -19  -1  -1   67.19    4.10
 -19  -1  -1   60.59    4.70
 -19  -1  -1   60.29    4.00
 -19   1  -1   57.39    3.50
 -19   1  -1   66.49    2.90
 -19   1  -1   69.59    4.80
  19   1   1   62.39    3.20
 -19   1  -1   68.79    5.50
 -21  -1  -1 1749.72   39.80
 -21  -1  -1 1681.53   39.00
 -21  -1  -1 1712.63   38.60
 -21   1  -1 1701.93   40.70
 -21   1  -1 1708.03   37.40
  21   1   1 1672.73   38.50
 -21   1  -1 1673.93   40.10
 -23  -1  -1   58.89    4.40
 -23  -1  -1   54.49    5.20
 -23  -1  -1   51.99    5.00
 -23   1  -1   43.30    4.00
 -23   1  -1   44.40    5.60
 -23   1  -1   48.40    3.10
 -23   1  -1   44.60    5.00
 -25  -1  -1   98.29    6.60
 -25  -1  -1  104.49    6.00
 -25  -1  -1  107.89    6.30
 -25   1  -1  108.99    7.80
 -25   1  -1  100.69    5.40
 -25   1  -1  116.99    4.70
 -25   1  -1  115.69    7.20
 -27  -1  -1  730.03   20.10
 -27  -1  -1  709.53   19.80
 -27  -1  -1  724.13   19.30
 -27   1  -1  700.63   21.10
 -27   1  -1  725.13   17.20
 -27   1  -1  709.03   21.60
 -29  -1  -1   87.19    6.80
 -29  -1  -1   78.19    6.70
 -29  -1  -1   86.19    6.60
 -29   1  -1   95.29    7.90
 -29   1  -1   94.69    5.10
 -29   1  -1   84.89    8.60
 -31  -1  -1   -2.70    3.80
 -31  -1  -1    5.20    4.10
 -31  -1  -1    6.50    4.20
 -31   1  -1    2.20    4.90
 -31   1  -1   -4.10    5.60
 -31   1  -1    5.60    3.20
 -33  -1  -1  227.68   11.00
 -33  -1  -1  217.28   11.30
 -33  -1  -1  218.58   10.90
 -33   1  -1  219.88   13.80
 -35  -1  -1  199.58   10.70
 -35  -1  -1  193.38   11.60
 -35  -1  -1  195.88   11.20
 -35   1  -1  211.08   13.20
 -35   1  -1  199.08   16.50
 -37  -1  -1   61.69    7.90
 -37  -1  -1   56.89    6.90
 -37  -1  -1   54.99    7.90
 -37   1  -1   63.99    9.20
 -37   1  -1   42.60   10.00
 -39  -1  -1  169.28   13.10
 -39  -1  -1  207.68   15.10
 -39   1  -1  179.48   16.70
 -39   1  -1  193.98   14.80
 -41  -1  -1   10.10    8.20
 -41   1  -1   18.30   11.00
 -41   1  -1   11.30    9.20
 -43   1  -1  216.48   21.50
 -43   1  -1  184.58   19.60
 -40  -2   1   36.80    9.30
 -40  -2   1   47.60   10.40
 -40  -2   1   30.00    8.20
 -40   2   1   22.50   12.80
 -40   2   1   16.50    9.50
 -38  -2   1   48.60    8.80
 -38  -2   1   45.70    7.60
 -38  -2   1   45.20    9.00
 -38   2   1   57.89   12.00
 -38   2   1   41.80    9.40
 -36  -2   1   -2.90    5.10
 -36  -2   1    2.90    6.60
 -36  -2   1   -1.60    7.30
 -36   2   1    4.90    7.40
 -36   2   1   15.80    9.60
 -34  -2   1  122.09   11.80
 -34  -2   1  116.69    9.60
 -34  -2   1  132.69   10.00
 -34   2   1  141.59   14.40
 -34   2   1  117.79   12.20
 -32  -2   1  156.48    9.10
 -32  -2   1  159.08    9.50
 -32  -2   1  154.08   12.50
 -32   2   1  176.08   14.60
 -32   2   1  131.09   11.00
 -30  -2   1  518.05   18.30
 -30  -2   1  515.65   16.90
 -30  -2   1  511.25   15.50
 -30   2   1  471.95   17.60
  30   2  -1  509.15   18.90
 -28  -2   1    5.40    5.10
 -28  -2   1   -2.80    3.30
 -28  -2   1    2.40    3.40
 -28   2   1   -2.10    4.20
 -28   2   1    9.30    6.00
  28   2  -1    8.00    4.90
 -26  -2   1  145.09    6.80
 -26  -2   1  116.29    8.70
 -26  -2   1  138.19    7.60
  26   2  -1  130.89    9.90
 -26   2   1  132.69    8.10
 -26   2   1  143.79   10.20
 -24  -2   1  574.34   18.20
 -24  -2   1  575.64   15.50
 -24  -2   1  592.34   17.00
 -24   2   1  557.74   19.00
  24   2  -1  578.24   18.90
 -24   2   1  582.44   17.50
 -22  -2   1    2.30    2.50
 -22  -2   1    3.40    2.10
 -22  -2   1    5.70    3.50
  22   2  -1   -0.20    3.70
 -22   2   1   -1.00    3.50
 -22   2   1    5.20    3.00
 -20  -2   1  182.78    8.90
 -20  -2   1  184.08    7.70
 -20  -2   1  177.58    8.00
 -20   2   1  174.68    9.00
  20   2  -1  183.38    9.40
 -20   2   1  179.78    8.20
 -18  -2   1  828.02   19.90
 -18  -2   1  807.02   21.30
 -18   2   1  820.62   22.90
  18   2  -1  820.72   23.00
 -18   2   1  820.32   21.40
 -16  -2   1  727.13   19.40
 -16  -2   1  754.72   18.10
 -16   2   1  702.43   20.50
 -16   2   1  771.32   20.80
  16   2  -1  727.53   20.80
 -14  -2   1    2.80    2.00
  14   2  -1    5.80    2.90
 -14   2   1    2.40    2.50
 -14   2   1    4.40    2.60
 -12  -2   1 2410.46   51.49
  12  -2  -1 2423.86   50.99
 -12  -2   1 2319.97   52.69
  12   2  -1 2280.67   52.29
 -12   2   1 2336.07   53.59
  12   2  -1 2317.47   53.89
 -12   2   1 2365.86   51.99
 -10  -2   1   89.49    5.30
 -10  -2   1   84.99    4.50
  10  -2  -1   82.99    3.90
 -10   2   1   83.79    4.60
 -10   2   1   82.79    5.60
  10   2  -1   88.49    6.00
  -8  -2   1  139.69    6.60
  -8  -2   1  154.08    6.00
   8  -2  -1  157.78    4.30
   8  -2  -1  159.98    4.70
   8  -2  -1  160.68    5.40
  -8  -2   1  141.59    6.30
   8   2  -1  140.79    6.20
  -8   2   1  158.38    5.90
   8   2  -1  153.68    7.20
  -6  -2   1   22.50    3.00
   6  -2  -1   25.50    2.70
  -6  -2   1   24.20    3.40
   6  -2  -1   24.00    2.90
  -6  -2   1   30.00    4.20
  -6  -2   1   22.50    3.30
  -6  -2   1   22.50    3.70
   6  -2  -1   27.00    3.80
   6  -2  -1   25.10    2.00
   6   2  -1   25.60    3.50
  -6   2   1   28.70    3.70
   6   2  -1   30.90    4.20
   6   2  -1   24.30    3.10
  -6   2   1   21.10    4.00
   4  -2  -1 3957.00   83.99
   4  -2  -1 3944.21   83.69
  -4  -2   1 3829.12   87.39
  -4  -2   1 4068.89   85.29
  -4  -2   1 3912.21   85.49
   4  -2  -1 3871.71   83.49
   4  -2  -1 3988.90   84.59
  -4  -2   1 3976.70   85.09
   4   2  -1 4002.40   85.49
  -4   2   1 3985.20   85.19
   4   2  -1 3946.91   85.69
  -4   2   1 3904.71   85.09
   2  -2  -1 1141.49   25.90
  -2  -2   1 1127.79   27.40
  -2  -2   1 1123.39   26.80
  -2  -2   1 1116.19   26.70
   2  -2  -1 1092.09   25.10
  -2  -2   1 1120.69   26.30
   2  -2  -1 1096.79   25.60
   2  -2  -1 1140.79   25.70
   2   2  -1 1087.79   26.50
   2   2  -1 1125.29   26.60
  -2   2   1 1095.39   26.30
   2   2  -1 1105.19   27.10
   0  -2   1    3.10    2.20
   0  -2  -1    1.90    1.80
   0  -2  -1   -0.30    1.30
   0  -2   1    3.20    2.20
   0  -2  -1    1.30    1.60
   0  -2  -1    2.20    1.70
   0  -2   1    0.20    2.10
   0  -2   1    2.10    1.80
   0  -2  -1    0.80    1.50
   0   2  -1    2.00    2.10
   0   2   1    0.30    1.40
   0   2  -1    5.00    1.80
   0   2  -1    0.30    1.90
   0   2   1    2.10    1.70
  -2  -2  -1  635.04   15.50
  -2  -2  -1  643.74   16.40
  -2  -2  -1  623.04   15.80
   2  -2   1  635.04   15.60
   2  -2   1  617.64   16.70
  -2  -2  -1  627.34   15.50
  -2  -2  -1  637.74   16.00
   2   2   1  632.84   16.00
   2   2   1  623.24   15.60
  -2   2  -1  610.84   16.90
  -2   2  -1  629.84   15.80
   2   2   1  623.74   15.70
  -2   2  -1  626.54   17.00
   4  -2   1 1424.46   34.20
  -4  -2  -1 1465.45   33.00
   4  -2   1 1475.55   34.10
  -4  -2  -1 1529.05   33.70
  -4  -2  -1 1447.36   33.50
  -4  -2  -1 1470.35   32.70
   4  -2   1 1470.65   32.60
  -4   2  -1 1463.35   34.70
  -4   2  -1 1448.76   34.40
   4   2   1 1464.65   33.70
  -4   2  -1 1473.85   33.10
   6  -2   1   93.89    3.70
  -6  -2  -1   82.39    5.70
   6  -2   1   92.19    5.60
  -6  -2  -1   89.99    5.00
  -6  -2  -1   87.59    4.00
  -6  -2  -1   86.19    4.30
  -6  -2  -1   92.99    5.00
  -6  -2  -1   81.79    3.80
  -6   2  -1   81.69    5.40
   6   2   1   99.49    5.40
  -6   2  -1   91.59    3.90
   6   2   1   92.49    4.90
  -6   2  -1   92.89    6.80
  -8  -2  -1    3.00    1.80
  -8  -2  -1    1.50    1.40
  -8  -2  -1    6.00    2.70
  -8  -2  -1    2.50    1.70
   8  -2   1    1.80    2.20
  -8  -2  -1    1.50    2.00
  -8   2  -1    4.10    1.40
  -8   2  -1    1.60    2.40
  -8   2  -1    4.40    2.60
   8   2   1    5.40    2.40
   8   2   1    4.70    2.40
 -10  -2  -1  744.33   19.50
  10  -2   1  779.72   16.70
 -10  -2  -1  756.02   18.70
 -10  -2  -1  733.63   17.80
  10   2   1  740.53   19.80
 -10   2  -1  754.82   17.00
  10   2   1  747.03   17.80
 -10   2  -1  739.13   20.40
 -10   2  -1  718.93   20.20
 -12  -2  -1 3798.62   83.19
 -12  -2  -1 3946.91   82.59
 -12  -2  -1 3834.52   84.49
 -12  -2  -1 3858.81   81.59
  12   2   1 3981.90   82.59
 -12   2  -1 3886.91   84.79
 -12   2  -1 3877.41   85.59
  12   2   1 3812.82   84.79
 -14  -2  -1  105.49    5.20
 -14  -2  -1  107.99    3.80
 -14  -2  -1  102.09    6.00
 -14   2  -1  107.89    6.30
  14   2   1  113.59    6.40
  14   2   1  102.39    4.60
 -14   2  -1   99.39    6.70
 -16  -2  -1  645.34   15.10
 -16  -2  -1  638.84   18.20
 -16  -2  -1  638.84   16.90
 -16   2  -1  667.63   19.40
  16   2   1  647.24   16.20
 -16   2  -1  644.64   18.40
 -18  -2  -1   24.20    2.80
 -18  -2  -1   23.10    3.30
 -18  -2  -1   25.10    3.70
  18   2   1   22.20    2.80
 -18   2  -1   20.10    4.20
 -18   2  -1   24.40    4.00
 -20  -2  -1 1309.97   29.40
 -20  -2  -1 1343.07   32.80
 -20  -2  -1 1323.97   31.30
  20   2   1 1232.08   31.40
 -20   2  -1 1351.26   33.10
 -20   2  -1 1284.07   34.00
 -22  -2  -1   92.69    5.60
 -22  -2  -1  101.59    7.10
 -22   2  -1   90.79    8.10
 -22   2  -1   86.89    7.20
 -24  -2  -1  126.09    6.30
 -24  -2  -1  131.49    6.70
 -24  -2  -1  126.49    8.30
 -24   2  -1  125.89    9.50
 -24   2  -1  126.19    8.50
 -26  -2  -1    0.70    2.80
 -26  -2  -1    3.00    2.80
 -26  -2  -1    0.60    4.10
 -26   2  -1   -1.20    4.20
 -26   2  -1   13.60    5.70
 -28  -2  -1 1070.09   25.80
 -28  -2  -1 1083.89   29.20
 -28  -2  -1 1011.30   27.30
 -28   2  -1 1050.39   31.40
 -28   2  -1 1035.40   29.60
 -30  -2  -1   45.70    6.90
 -30  -2  -1   49.70    6.30
 -30  -2  -1   53.99    6.60
 -30   2  -1   46.70    9.50
 -30   2  -1   54.89    7.70
 -32  -2  -1   12.90    6.10
 -32  -2  -1   22.70    5.10
 -32  -2  -1   19.80    4.70
 -32   2  -1   -0.70    8.30
 -34  -2  -1    4.90    5.10
 -34  -2  -1   13.40    5.60
 -34  -2  -1    0.10    6.30
 -34   2  -1    0.80    9.50
 -34   2  -1    6.10    7.10
 -36  -2  -1   62.49    8.60
 -36  -2  -1   60.49    7.80
 -36   2  -1   85.49   11.00
 -36   2  -1   57.79   12.00
 -38  -2  -1   44.60    8.50
 -38  -2  -1   68.59    9.40
 -38   2  -1   54.29   12.50
 -38   2  -1   65.09   10.40
 -40  -2  -1   19.80    8.20
 -40  -2  -1   -2.00    8.00
 -40   2  -1  -10.80   12.90
 -40   2  -1    7.60   10.20
 -37  -3   1    3.10    7.50
 -37  -3   1   -9.10    9.70
 -37   3   1    9.40    9.10
 -37   3   1   27.00   13.90
 -35  -3   1    3.00    8.80
 -35  -3   1    1.70    6.40
 -35   3   1    4.40    8.20
 -35   3   1   -7.00   11.40
 -33  -3   1   81.79   10.40
 -33  -3   1  128.29    9.50
 -33  -3   1  118.69   13.60
 -33   3   1   84.89   13.20
 -31  -3   1   92.39   12.20
 -31  -3   1   88.09    8.00
 -31  -3   1  108.49    9.50
  31   3  -1  107.79   13.40
 -31   3   1   89.89    9.90
 -31   3   1  100.19   12.80
 -29  -3   1   20.90    7.20
 -29  -3   1   14.40    5.00
 -29  -3   1   13.30    4.30
 -29   3   1   21.70    8.80
 -29   3   1   16.00    6.30
  29   3  -1   20.50    7.50
 -27  -3   1   40.20    5.80
 -27  -3   1   23.50    7.30
 -27  -3   1   38.40    5.30
  27   3  -1   37.60    8.20
 -27   3   1   28.70    8.20
 -27   3   1   38.80    6.40
 -25  -3   1  166.98   11.70
 -25  -3   1  174.58   12.20
 -25  -3   1  170.08    7.60
  25   3  -1  182.28   12.90
 -25   3   1  170.28   10.70
 -23  -3   1  285.27   11.80
 -23  -3   1  281.17   13.30
 -23  -3   1  278.47    9.40
  23   3  -1  264.37   14.00
 -23   3   1  267.37   14.80
 -23   3   1  266.57   11.80
 -21  -3   1  157.08    9.70
 -21  -3   1  159.48    8.60
 -21  -3   1  158.88    6.80
  21   3  -1  174.68   10.90
 -21   3   1  177.38   12.00
 -21   3   1  155.78    8.90
 -19  -3   1  174.18    8.50
 -19  -3   1  188.68    7.30
 -19  -3   1  184.38    9.90
 -19   3   1  175.28   10.80
 -19   3   1  184.08    9.50
  19   3  -1  183.48   10.60
 -17  -3   1   11.50    2.80
 -17  -3   1   17.10    4.20
 -17  -3   1    9.40    3.20
 -17   3   1    9.80    4.40
 -17   3   1   11.30    4.10
  17   3  -1   18.80    4.50
 -15  -3   1   -1.00    2.30
 -15  -3   1    7.40    3.00
 -15  -3   1    3.20    3.30
 -15   3   1    0.70    3.60
 -15   3   1   -3.10    3.90
  15   3  -1    3.90    3.70
 -13  -3   1   10.00    3.10
 -13  -3   1    7.00    2.90
  13   3  -1    0.60    3.20
 -13   3   1    6.10    3.50
 -13   3   1   12.30    3.80
  11  -3  -1  239.68    6.40
 -11  -3   1  231.18    9.50
 -11  -3   1  227.18    8.70
  11   3  -1  242.08   10.50
 -11   3   1  213.88   13.50
 -11   3   1  238.58   10.50
   9  -3  -1    9.40    2.40
  -9  -3   1    8.80    3.10
  -9  -3   1   10.00    2.90
   9  -3  -1    8.20    3.40
   9  -3  -1   14.80    2.10
  -9   3   1    8.00    3.60
  -9   3   1   13.90    3.70
   9   3  -1   15.30    3.70
   7  -3  -1   29.00    4.00
   7  -3  -1   33.70    3.20
  -7  -3   1   33.00    4.50
  -7  -3   1   32.40    4.20
   7  -3  -1   32.10    4.10
  -7   3   1   35.80    4.50
   7   3  -1   25.60    4.10
  -7   3   1   31.60    4.20
   7   3  -1   34.60    4.70
   5  -3  -1  342.27   11.40
   5  -3  -1  353.76   10.90
  -5  -3   1  355.06   12.00
   5  -3  -1  356.66   10.30
  -5  -3   1  355.46   12.30
   5   3  -1  355.06   12.50
  -5   3   1  352.76   11.70
  -5   3   1  358.76   12.50
   5   3  -1  346.57   12.40
   3  -3  -1  453.65   13.80
   3  -3  -1  483.65   13.20
  -3  -3   1  468.45   14.80
   3  -3  -1  467.35   14.20
  -3  -3   1  491.85   15.20
  -3   3   1  486.75   15.10
   3   3  -1  489.15   14.90
   3   3  -1  470.35   15.10
   3   3  -1  465.85   14.60
  -3   3   1  483.55   14.30
   1  -3  -1  178.48    8.10
   1  -3  -1  176.38    8.30
  -1  -3   1  183.88    8.50
   1  -3  -1  181.48    8.60
   1   3  -1  187.58    8.40
  -1   3   1  184.18    8.00
   1   3  -1  187.08    8.60
  -1   3   1  184.88    8.40
   1   3  -1  176.28    8.30
   1  -3   1   18.00    3.70
  -1  -3  -1   15.00    3.00
  -1  -3  -1   12.80    4.80
  -1  -3  -1   17.70    4.20
  -1   3  -1   16.40    3.20
  -1   3  -1   12.60    3.10
   1   3   1   12.90    3.00
  -1   3  -1   10.40    3.30
  -3  -3  -1  302.17   10.60
  -3  -3  -1  292.27   10.10
  -3  -3  -1  294.17   10.70
   3  -3   1  293.07   10.30
  -3  -3  -1  303.07   10.10
  -3   3  -1  287.57   11.20
   3   3   1  290.87   10.40
   3   3   1  291.47   10.30
  -3   3  -1  301.97   10.30
  -3   3  -1  286.67   11.20
  -5  -3  -1  135.79    6.70
  -5  -3  -1  145.59    6.90
  -5  -3  -1  137.19    7.10
  -5  -3  -1  137.59    7.30
  -5   3  -1  130.39    7.90
  -5   3  -1  143.49    6.80
   5   3   1  138.99    7.00
  -5   3  -1  132.09    7.70
   5   3   1  139.29    6.90
  -7  -3  -1  258.27    9.10
  -7  -3  -1  255.97    9.70
   7  -3   1  254.97    8.50
  -7  -3  -1  266.57    9.30
  -7   3  -1  256.27   10.70
  -7   3  -1  262.57    8.80
  -7   3  -1  230.48   10.60
   7   3   1  253.57   10.00
  -9  -3  -1  357.66   11.00
   9  -3   1  367.46   10.10
  -9  -3  -1  357.56   11.30
  -9  -3  -1  355.46   12.30
  -9   3  -1  331.27   13.10
  -9   3  -1  357.76   13.00
  -9   3  -1  357.46   10.50
   9   3   1  352.06   12.50
 -11  -3  -1    1.60    2.10
 -11  -3  -1    2.40    2.80
 -11  -3  -1    4.10    2.70
  11  -3   1    2.90    2.00
 -11  -3  -1   10.10    6.70
 -11   3  -1    2.20    2.00
 -11   3  -1    6.60    3.50
 -11   3  -1    8.40    3.80
  11   3   1    4.70    3.00
 -13  -3  -1    3.00    2.90
  13  -3   1    4.40    1.80
 -13  -3  -1    4.90    2.40
 -13  -3  -1    6.20    2.60
 -13   3  -1   -0.50    3.30
 -13   3  -1   11.80    3.70
  13   3   1    5.30    3.20
 -13   3  -1    2.70    1.80
 -15  -3  -1    2.10    4.40
 -15  -3  -1    4.70    3.20
 -15  -3  -1    1.80    2.30
 -15  -3  -1    0.80    2.50
 -15   3  -1    0.20    3.60
 -15   3  -1   -1.50    3.90
 -17  -3  -1   25.20    3.30
 -17  -3  -1   29.80    5.40
 -17  -3  -1   22.50    3.40
 -17  -3  -1   23.00    4.50
 -17   3  -1   17.50    4.30
 -17   3  -1   23.30    5.40
 -19  -3  -1   10.10    3.00
 -19  -3  -1   20.90    4.80
 -19   3  -1   15.10    4.60
 -19   3  -1   15.30    5.20
 -21  -3  -1   39.10    4.80
 -21  -3  -1   38.90    6.10
 -21  -3  -1   38.70    4.20
 -21   3  -1   35.50    6.70
 -21   3  -1   42.00    6.10
 -23  -3  -1   50.79    5.90
 -23  -3  -1   53.99    8.10
 -23  -3  -1   64.59    4.80
 -23   3  -1   62.99    7.40
 -23   3  -1   56.39    8.70
 -25  -3  -1   -1.70    5.20
 -25  -3  -1    1.90    2.90
 -25  -3  -1    4.90    3.90
 -25   3  -1   -0.70    5.70
 -25   3  -1   -5.90    8.00
 -27  -3  -1   61.59    5.50
 -27  -3  -1   50.89    6.50
 -27  -3  -1   40.00    7.40
 -27   3  -1   56.49    8.30
 -27   3  -1   40.60    9.10
 -29  -3  -1    4.90    4.80
 -29  -3  -1    3.10    6.40
 -29   3  -1   -4.30    8.90
 -29   3  -1   -3.90    6.90
 -31  -3  -1   13.90    7.00
 -31  -3  -1    7.60    5.00
 -31   3  -1  -13.60   11.40
 -31   3  -1  -17.50    7.60
 -33  -3  -1   15.00    7.80
 -33  -3  -1   19.10    6.30
 -33   3  -1   32.10    9.10
 -33   3  -1   28.50   10.40
 -35  -3  -1   18.90    8.30
 -35  -3  -1   33.70    7.60
 -35   3  -1   41.40   13.30
 -35   3  -1   29.70   10.40
 -37  -3  -1   15.90    9.60
 -37  -3  -1    7.50    7.50
 -37   3  -1   16.00   14.50
 -37   3  -1    2.40   10.00
 -34  -4   1   57.29   11.30
 -34  -4   1   80.79   13.40
 -34   4   1   67.19   23.30
 -32  -4   1  138.79   13.60
 -32  -4   1  139.09   17.70
 -32   4   1  139.29   18.10
 -30  -4   1   21.90    9.60
 -30  -4   1   39.70    7.70
 -30   4   1   24.50   11.40
 -28  -4   1    6.60    5.80
 -28  -4   1  -14.20    7.60
 -28  -4   1    9.90    6.20
  28   4  -1    4.90    9.00
 -28   4   1    0.50    8.00
 -28   4   1   -1.10   10.00
 -26  -4   1   29.30    4.40
 -26  -4   1   34.50    6.40
 -26  -4   1   38.90    8.70
 -26   4   1   32.70   10.40
 -26   4   1   35.80    7.70
  26   4  -1   21.00    8.50
 -24  -4   1   78.49    9.40
 -24  -4   1   78.19    6.50
 -24  -4   1   80.99   10.00
 -24   4   1   82.19   10.70
  24   4  -1   77.29   10.30
 -24   4   1   68.19   10.90
 -22  -4   1    9.30    5.10
 -22  -4   1    8.50    6.80
 -22  -4   1    7.60    3.60
 -22   4   1    6.70    7.90
 -22   4   1    1.60    5.70
  22   4  -1   17.10    7.10
 -20  -4   1    1.10    5.10
 -20  -4   1    8.90    6.20
 -20  -4   1   18.20    3.70
 -20   4   1   16.70    7.80
  20   4  -1   17.30    7.00
 -20   4   1   16.80    5.50
 -18  -4   1   15.50    4.60
 -18  -4   1   11.10    3.70
 -18   4   1    8.20    6.80
 -18   4   1    0.30    4.90
 -16  -4   1   -1.00    5.10
 -16  -4   1   -1.40    4.10
 -16  -4   1    5.60    3.40
  16   4  -1   16.10    6.10
 -16   4   1   -2.30    6.50
 -16   4   1    9.40    4.60
 -14  -4   1  152.98    9.50
 -14  -4   1  168.58   10.70
 -14  -4   1  158.28    8.30
 -14   4   1  152.38   11.80
 -14   4   1  167.98    9.80
  14   4  -1  158.68   11.20
 -12  -4   1   35.40    5.80
 -12  -4   1   32.10    4.80
 -12  -4   1   34.00    5.30
  12  -4  -1   38.60    4.20
 -12   4   1   39.30    5.50
 -12   4   1   30.20    8.60
  12   4  -1   34.70    6.30
 -10  -4   1   12.70    4.80
 -10  -4   1   13.40    4.30
 -10  -4   1   19.50    4.20
  10  -4  -1   16.50    3.60
 -10   4   1   18.80    4.60
  10   4  -1   15.80    5.10
 -10   4   1   13.10    5.70
  -8  -4   1   43.60    6.20
  -8  -4   1   43.80    5.90
  -8  -4   1   39.40    5.40
   8  -4  -1   34.90    4.80
  -8   4   1   40.80    6.60
  -8   4   1   36.70    5.10
   8   4  -1   53.59    7.50
  -6  -4   1    3.00    3.80
   6  -4  -1   -1.50    2.70
  -6  -4   1    5.30    3.70
  -6  -4   1   -5.10    3.60
  -6   4   1   -0.30    4.20
   6   4  -1    1.80    4.10
  -6   4   1   -3.20    3.50
   6   4  -1    2.60    3.70
  -4  -4   1  314.37   13.10
  -4  -4   1  337.97   12.60
   4  -4  -1  327.57   12.20
  -4  -4   1  328.37   12.90
   4  -4  -1  333.17   11.00
  -4   4   1  330.27   13.30
  -4   4   1  326.97   12.30
   4   4  -1  339.77   13.40
   4   4  -1  325.07   13.10
  -2  -4   1  100.89    7.90
  -2  -4   1   94.19    8.40
   2  -4  -1  104.09    6.30
   2  -4  -1  106.99    7.50
  -2  -4   1  101.49    6.90
  -2   4   1  101.59    7.20
  -2   4   1  111.49    8.20
   2   4  -1  106.99    8.00
   2   4  -1  112.39    8.50
   2   4  -1  103.29    7.70
   0  -4   1   82.49    6.50
   0  -4   1   67.69    7.50
   0  -4  -1   67.59    6.30
   0  -4  -1   68.59    5.80
   0  -4  -1   67.99    7.20
   0   4   1   77.99    7.30
   0   4  -1   67.79    7.20
   0   4   1   74.39    6.60
   0   4  -1   72.19    6.80
   0   4  -1   65.29    7.60
  -2  -4  -1   92.19    7.20
  -2  -4  -1   96.39    6.70
   2  -4   1   80.09    6.40
   2  -4   1   86.19    8.30
  -2  -4  -1   87.99    6.40
   2   4   1   87.99    7.10
  -2   4  -1   97.79    8.10
  -2   4  -1  104.39    8.60
  -2   4  -1  106.99    7.30
  -4  -4  -1  614.04   18.80
  -4  -4  -1  664.43   20.10
   4  -4   1  654.23   20.80
  -4  -4  -1  642.54   18.50
   4  -4   1  643.84   17.90
  -4   4  -1  641.94   20.30
  -4   4  -1  633.14   18.40
   4   4   1  620.24   18.70
  -4   4  -1  623.54   20.60
   6  -4   1  171.08    7.90
  -6  -4  -1  172.88    8.50
  -6  -4  -1  180.58    8.80
  -6  -4  -1  192.98    9.20
  -6   4  -1  170.88   10.30
  -6   4  -1  170.78   10.80
  -6   4  -1  186.38    8.60
  -8  -4  -1  248.78   10.10
   8  -4   1  237.98    9.20
  -8  -4  -1  230.38   10.90
  -8  -4  -1  233.38    9.70
  -8   4  -1  226.18    9.80
  -8   4  -1  252.77   13.00
  -8   4  -1  246.18   12.00
 -10  -4  -1   43.00    5.40
 -10  -4  -1   42.30    5.90
 -10  -4  -1   42.10    5.40
 -10   4  -1   29.80    6.40
 -10   4  -1   51.69    7.50
 -10   4  -1   33.90    5.90
 -12  -4  -1 1088.39   28.00
 -12  -4  -1 1109.49   27.20
 -12  -4  -1 1045.60   29.40
  12  -4   1 1084.99   25.70
 -12   4  -1 1098.09   30.50
 -12   4  -1 1068.99   31.90
 -12   4  -1 1053.89   25.70
 -14  -4  -1  165.48    8.40
 -14  -4  -1  159.98    8.50
 -14  -4  -1  153.38   10.10
  14  -4   1  159.58    8.30
 -14   4  -1  155.48   12.70
 -14   4  -1  167.88   11.10
 -16  -4  -1    8.40    3.70
 -16  -4  -1   12.30    5.40
 -16  -4  -1    7.80    3.10
 -16   4  -1    5.90    7.00
 -16   4  -1    2.50    5.40
 -18  -4  -1    4.80    4.10
 -18  -4  -1   12.70    3.00
 -18   4  -1   11.70    6.40
 -20  -4  -1    1.90    3.00
 -20  -4  -1   -1.80    5.50
 -20  -4  -1    4.30    4.00
 -20   4  -1    5.30    7.60
 -20   4  -1    8.30    6.40
 -22  -4  -1   80.89    8.40
 -22  -4  -1   90.79   10.80
 -22   4  -1   82.99    9.80
 -22   4  -1   72.29   11.60
 -24  -4  -1   59.69    8.80
 -24  -4  -1   83.39    8.40
 -24   4  -1   61.69   11.40
 -24   4  -1   65.29    9.60
 -26  -4  -1   -3.70    6.60
 -26  -4  -1    0.90    4.80
 -26   4  -1    5.20    9.80
 -28  -4  -1   85.39    9.60
 -28  -4  -1   60.39    9.50
 -28   4  -1   63.59   13.10
 -28   4  -1   64.89   10.50
 -30  -4  -1  115.89   15.30
 -30  -4  -1   88.29   11.30
 -30   4  -1  133.89   16.40
 -30   4  -1  103.59   12.50
 -32  -4  -1   37.60   10.30
 -32  -4  -1   37.10    8.30
 -32   4  -1   49.10   15.00
 -32   4  -1   68.59   11.50
 -34  -4  -1   60.29   10.10
 -34  -4  -1   29.80   10.70
 -34   4  -1   70.09   12.60
 -27  -5   1    8.10    8.40
 -27  -5   1   12.60   12.40
 -27   5   1   19.30   15.30
 -25  -5   1    6.80    7.10
 -25  -5   1    4.50   10.10
 -25   5   1   -7.20   13.00
 -23  -5   1   -4.80    6.70
 -23  -5   1    9.80    9.10
  23   5  -1   15.10    9.60
 -23   5   1   10.20   12.90
 -21  -5   1   15.20    8.40
 -21  -5   1    4.80    6.20
  21   5  -1    2.00    9.10
 -21   5   1   16.30   11.50
 -19  -5   1   14.20    5.30
 -19  -5   1   11.40    6.10
 -19  -5   1   16.30    7.90
  19   5  -1   34.10    8.90
 -19   5   1   26.70   11.00
 -17  -5   1   12.00    6.00
 -17  -5   1    6.00    5.10
 -17  -5   1    2.90    6.70
 -17   5   1    7.90    9.20
  17   5  -1    8.00    7.70
 -15  -5   1   67.49    9.00
 -15  -5   1   68.69    8.70
 -15  -5   1   91.69   11.10
  15   5  -1   62.29    9.40
 -15   5   1   77.39    8.00
 -15   5   1   72.49   11.20
 -13  -5   1   -5.20    6.10
 -13  -5   1    5.70    5.60
 -13  -5   1   -2.80    5.00
 -13   5   1   -6.40    8.00
 -13   5   1    0.90    5.70
  13   5  -1   -0.50    6.70
 -11  -5   1    9.40    8.70
 -11  -5   1   19.80    7.20
 -11  -5   1   16.90    6.40
 -11   5   1   25.10    5.70
  11   5  -1   15.20    7.20
 -11   5   1   18.40    8.20
   9  -5  -1    3.80    5.40
  -9  -5   1   11.20    6.30
  -9  -5   1   -0.60    5.30
   9  -5  -1    0.60    5.10
  -9   5   1   -5.40    5.10
   9   5  -1   -3.10    6.30
  -9   5   1   -1.30   10.40
  -7  -5   1   34.90    7.60
   7  -5  -1   30.10    5.90
  -7  -5   1   40.00    6.80
  -7  -5   1   34.20    7.70
   7  -5  -1   36.80    4.80
  -7   5   1   33.30    8.30
  -7   5   1   32.90    5.90
   7   5  -1   29.50    7.60
   5  -5  -1   12.70    5.10
  -5  -5   1    1.60    5.90
   5  -5  -1    6.90    3.90
  -5  -5   1   -2.20    5.70
  -5  -5   1    9.20    5.50
  -5   5   1   -3.80    6.00
   5   5  -1    1.40    5.70
  -5   5   1    2.60    4.80
   3  -5  -1  310.47   12.10
   3  -5  -1  345.97   13.80
   3  -5  -1  341.97   16.00
  -3  -5   1  350.06   14.70
  -3  -5   1  299.47   15.20
  -3  -5   1  346.17   15.90
  -3   5   1  331.57   15.50
  -3   5   1  334.37   13.80
   3   5  -1  320.07   15.30
   3   5  -1  331.87   15.00
  -1  -5   1   18.30    6.70
   1  -5  -1   18.80    5.10
   1  -5  -1   19.70    4.40
  -1  -5   1   25.90    5.60
  -1  -5   1   12.60    6.50
   1  -5  -1   21.80    6.40
  -1   5   1   18.60    6.30
   1   5  -1   30.70    6.80
   1   5  -1   17.50    5.60
   1   5  -1   10.90    6.10
  -1  -5  -1   54.29    7.20
  -1  -5  -1   61.79    7.50
   1  -5   1   53.39    8.10
   1  -5   1   40.20    7.70
   1  -5   1   55.29    7.50
  -1  -5  -1   69.89    9.20
  -1   5  -1   60.99    8.70
  -1   5  -1   59.79    7.00
   1   5   1   49.80    7.30
  -1   5  -1   46.70    7.60
  -3  -5  -1   -1.30    4.90
  -3  -5  -1   11.00    4.80
  -3  -5  -1    9.70    4.60
   3  -5   1    7.40    5.70
   3  -5   1   -1.10    4.10
   3  -5   1    3.90    6.80
  -3   5  -1   -2.30    4.60
  -3   5  -1    3.30    6.90
  -3   5  -1    3.50    5.90
   3   5   1   -2.90    5.40
  -5  -5  -1   80.29    8.30
   5  -5   1   82.89    7.70
  -5  -5  -1   83.39    8.90
   5  -5   1  107.59   13.50
  -5  -5  -1   74.89    9.30
  -5   5  -1   98.89   14.10
  -5   5  -1   88.89   10.50
  -5   5  -1  107.69    8.00
  -7  -5  -1   26.90    6.70
  -7  -5  -1   15.60    4.90
   7  -5   1   27.40    4.60
   7  -5   1   19.90    7.80
  -7  -5  -1   11.90    5.40
  -7   5  -1   25.10    4.90
  -7   5  -1   23.80    8.70
  -7   5  -1   24.30    6.90
  -9  -5  -1   10.60    6.00
  -9  -5  -1   15.10    5.20
   9  -5   1   20.80    4.20
  -9  -5  -1   12.10    5.20
  -9   5  -1   21.80    6.70
  -9   5  -1   24.20    8.20
 -11  -5  -1   34.80    5.40
 -11  -5  -1   38.50    6.10
 -11  -5  -1   27.40    7.00
 -11   5  -1   48.40    8.70
 -11   5  -1   26.60    8.90
 -13  -5  -1   22.90    7.10
 -13  -5  -1   25.40    5.20
 -13   5  -1   43.00    8.70
 -13   5  -1   30.70    9.00
 -15  -5  -1    8.00    5.30
 -15  -5  -1   10.10    6.60
 -15   5  -1   16.00    9.00
 -15   5  -1    1.90    8.10
 -17  -5  -1    9.60    7.00
 -17  -5  -1   -1.10    6.50
 -17   5  -1   -5.30    8.10
 -19  -5  -1   25.20    5.90
 -19  -5  -1   20.90    7.90
 -19   5  -1   17.40    9.30
 -19   5  -1   -1.00   10.20
 -21  -5  -1    7.40    8.50
 -21  -5  -1   20.10    5.80
 -21   5  -1   13.20   11.80
 -21   5  -1   33.70    9.80
 -23  -5  -1   -8.30    8.60
 -23  -5  -1   10.80    6.10
 -23   5  -1   18.30   13.50
 -23   5  -1   25.30   10.20
 -25  -5  -1    1.50    6.60
 -25  -5  -1    0.00    9.20
 -25   5  -1    1.40   14.00
 -25   5  -1    2.90    9.90
 -27  -5  -1   21.60   15.70
 -27  -5  -1   17.80    7.90
 -27   5  -1   29.00   19.00
 -16  -6   1   11.30    8.00
 -16  -6   1    3.10   11.20
 -16   6   1    3.40   14.00
 -14  -6   1   11.70    8.30
 -14  -6   1    2.90    9.40
 -14   6   1   10.00   12.40
 -12  -6   1   14.80    8.00
 -12  -6   1    0.90    9.00
 -12  -6   1   -3.90   10.60
 -12   6   1    7.10   11.10
 -10  -6   1   86.09   10.90
 -10  -6   1   77.09    9.80
 -10  -6   1   70.39   10.60
 -10   6   1   75.39   12.60
   8  -6  -1   30.50   10.70
  -8  -6   1   45.40    9.30
  -8  -6   1   33.40    9.10
  -8  -6   1   26.50    8.40
  -8   6   1   24.10   11.10
  -6  -6   1   13.60    7.30
   6  -6  -1    1.50    9.30
  -6  -6   1    5.80    8.00
  -6  -6   1   -2.20    8.60
  -6   6   1   25.90    9.50
  -4  -6   1   23.80    7.70
  -4  -6   1   17.30    9.10
   4  -6  -1   52.49   10.00
  -4  -6   1    7.50    8.70
  -4   6   1   19.50    9.50
  -2  -6   1  115.59   12.90
  -2  -6   1  136.79   15.40
  -2  -6   1  125.29   15.10
   2  -6  -1  114.59   12.90
  -2   6   1   98.39   11.10
   0  -6  -1   55.79    9.90
   0  -6   1   38.00    9.70
   0  -6   1   92.99   11.60
   0  -6   1   48.60   10.40
   0  -6  -1   53.49   10.30
   0  -6  -1   50.39    8.00
   0   6   1   58.99    9.40
   0   6  -1   56.99    9.40
   2  -6   1   -6.10    6.60
  -2  -6  -1   -4.80    6.70
  -2  -6  -1   -3.70    8.30
   2  -6   1   -2.40    8.50
  -2  -6  -1    3.80    6.90
   2  -6   1   14.30    9.00
  -2   6  -1    6.80    8.20
   4  -6   1    1.80    9.60
  -4  -6  -1   16.30    6.90
   4  -6   1   10.80    9.20
  -4  -6  -1    2.70    6.90
  -4  -6  -1   -7.70    8.40
  -4   6  -1   -7.50    8.20
  -4   6  -1   -6.00    9.20
   6  -6   1   70.59   10.80
   6  -6   1   61.99   10.80
  -6  -6  -1   40.00    8.00
  -6  -6  -1   47.50    8.10
  -6   6  -1   52.29   11.80
  -6   6  -1   43.70    9.00
   8  -6   1   64.79   11.30
   8  -6   1   61.69   12.40
  -8  -6  -1   97.39   11.30
  -8  -6  -1   61.29    9.20
  -8   6  -1   50.79    9.80
  -8   6  -1   79.89   13.00
  10  -6   1   -6.40   10.50
 -10  -6  -1   11.80    8.20
 -10  -6  -1   -2.90    6.20
  10  -6   1   -0.70   10.30
 -10   6  -1   -4.60   11.10
 -10   6  -1   20.90    9.00
  12  -6   1    0.50   11.50
 -12  -6  -1    7.00    6.80
 -12  -6  -1    8.60    8.30
 -12   6  -1   17.00    9.50
 -12   6  -1   -0.60   12.40
 -14  -6  -1   13.20    7.20
  14  -6   1   11.40   12.70
 -14  -6  -1   31.60    9.70
 -14   6  -1   17.50   12.60
 -16  -6  -1   10.00   10.10
 -16  -6  -1   -8.90    6.70
 -16   6  -1   -8.20   14.00
 -42   0   2   48.60    9.50
 -42   0   2   25.10   11.10
 -40   0   2   42.00    9.60
 -40   0   2   77.69   10.70
 -38   0   2    5.50    6.20
 -38   0   2    4.30    7.50
 -36   0   2  173.18   11.00
 -36   0   2  198.88   13.40
 -34   0   2   13.30    4.40
 -34   0   2   18.60    5.70
 -32   0   2   -3.00    3.90
 -32   0   2   11.00    5.10
 -32   0   2   -5.60    3.60
  30   0  -2    2.70    3.80
 -30   0   2    7.80    4.40
 -30   0   2    0.70    3.40
 -30   0   2    5.70    3.30
  28   0  -2 1408.36   34.30
 -28   0   2 1432.86   34.00
 -28   0   2 1426.46   35.50
 -28   0   2 1446.76   34.40
 -26   0   2   54.09    5.70
  26   0  -2   62.69    6.40
 -26   0   2   58.39    5.90
 -26   0   2   67.39    5.00
 -24   0   2  702.83   18.40
  24   0  -2  726.33   19.40
 -24   0   2  698.33   19.40
 -22   0   2   27.30    3.90
 -22   0   2   22.60    3.10
 -20   0   2 3253.97   69.19
  20   0  -2 3287.57   69.89
 -20   0   2 3059.19   70.79
 -20   0   2 3175.98   69.99
 -18   0   2  499.75   13.30
 -18   0   2  498.05   13.00
  18   0  -2  491.65   13.70
 -18   0   2  485.35   13.50
 -16   0   2 1907.81   41.30
  16   0  -2 1819.92   41.50
 -16   0   2 1820.82   41.30
  16   0  -2 1858.51   41.50
 -16   0   2 1863.61   40.80
 -14   0   2 1061.29   25.60
 -14   0   2 1073.99   24.60
  14   0  -2 1073.79   24.80
 -14   0   2 1054.09   24.10
  14   0  -2 1046.30   24.70
 -12   0   2  817.42   19.00
  12   0  -2  791.42   19.20
  12   0  -2  813.42   19.10
 -12   0   2  790.02   18.60
 -12   0   2  785.92   18.90
  12   0  -2  850.41   21.10
 -10   0   2  344.57    9.10
  10   0  -2  337.97    8.90
  10   0  -2  349.57   10.10
  10   0  -2  334.47    9.10
 -10   0   2  335.07    8.70
 -10   0   2  339.37    8.90
  -8   0   2 4566.94   97.79
  -8   0   2 4799.22   98.19
  -8   0   2 4644.74   97.89
   8   0  -2 4658.33   98.29
  -6   0   2 7689.23  160.68
   6   0  -2 7850.81  160.68
  -6   0   2 7600.34  161.38
   4   0  -2  977.50   22.20
  -4   0   2 1004.20   22.00
  -4   0   2 1032.40   22.20
   4   0  -2 1010.30   22.10
  -4   0   2  992.30   21.90
   0   0   2 1465.75   31.80
   0   0   2 1499.25   32.10
   0   0  -2 1536.65   32.00
   0   0  -2 1488.35   32.10
   0   0   2 1476.55   32.60
   2   0   2 1141.09   24.20
  -2   0  -2 1094.29   24.40
  -2   0  -2 1139.59   24.20
   2   0   2 1110.09   24.20
   2   0   2 1108.49   24.10
  -2   0  -2 1081.39   24.30
   4   0   2  868.11   18.90
  -4   0  -2  838.92   19.20
  -4   0  -2  842.52   19.10
  -4   0  -2  842.12   18.80
   4   0   2  878.01   18.90
  -6   0  -2  122.19    4.10
   6   0   2  117.19    3.80
   6   0   2  111.59    3.70
  -6   0  -2  109.79    3.80
   6   0   2  118.99    3.80
  -6   0  -2  113.39    3.80
   8   0   2 2436.86   51.49
  -8   0  -2 2383.46   51.39
   8   0   2 2438.06   51.49
   8   0   2 2426.76   51.19
  -8   0  -2 2352.76   51.79
 -10   0  -2  280.87    7.60
  10   0   2  279.07    7.70
 -10   0  -2  278.07    7.70
  12   0   2  254.07    8.30
 -12   0  -2  271.27    8.60
 -12   0  -2  271.77    8.20
 -12   0  -2  264.57    7.60
  12   0   2  272.27    7.90
  12   0   2  271.47    7.30
 -14   0  -2  158.48    6.70
  14   0   2  164.18    5.90
 -14   0  -2  162.48    5.60
 -14   0  -2  167.88    5.90
  14   0   2  167.68    5.30
  16   0   2 2304.47   49.20
 -16   0  -2 2224.98   50.39
 -16   0  -2 2275.17   49.99
  16   0   2 2281.17   49.80
 -16   0  -2 2293.17   50.09
 -16   0  -2 2232.98   49.40
 -18   0  -2   25.40    3.30
 -18   0  -2   29.10    3.40
  18   0   2   22.90    3.10
 -18   0  -2   18.10    3.30
  18   0   2   27.60    3.40
 -18   0  -2   25.40    3.40
 -20   0  -2   37.60    3.80
 -20   0  -2   27.90    3.90
 -22   0  -2 1316.77   31.50
 -22   0  -2 1295.07   30.30
 -22   0  -2 1297.47   31.70
 -24   0  -2 1311.77   30.80
 -24   0  -2 1307.47   32.00
 -24   0  -2 1316.07   32.40
 -26   0  -2   29.90    3.80
 -26   0  -2   36.80    4.60
 -26   0  -2   31.10    4.20
 -28   0  -2  221.18   10.30
 -28   0  -2  249.78   10.60
 -28   0  -2  224.18    8.70
 -30   0  -2   18.30    3.50
 -30   0  -2   20.80    5.30
 -30   0  -2   16.70    4.60
 -32   0  -2  320.47   11.00
 -32   0  -2  309.87   13.70
 -34   0  -2  632.04   20.70
 -34   0  -2  647.34   18.10
 -34   0  -2  612.64   21.20
 -36   0  -2   -1.00    5.60
 -36   0  -2    2.00    6.90
 -36   0  -2   -2.10    4.10
 -38   0  -2    5.70    6.60
 -38   0  -2   -0.80    8.40
 -40   0  -2  741.83   26.70
 -40   0  -2  737.93   26.60
 -42   0  -2   44.80   13.10
 -42   0  -2   40.80   10.50
 -43  -1   2  -15.20   10.80
 -43  -1   2   28.00    9.40
 -43   1   2    2.20    8.90
 -43   1   2   32.70   14.50
 -41  -1   2   24.30    9.50
 -41  -1   2    1.50    7.60
 -41   1   2   -7.60   11.20
 -41   1   2   13.10    7.90
 -39  -1   2   12.50    6.50
 -39  -1   2    4.90    7.60
 -39  -1   2  -10.80    8.20
 -39   1   2   19.80    9.50
 -39   1   2   35.90    7.50
 -37  -1   2   32.40    6.50
 -37  -1   2   17.00    6.40
 -37  -1   2   26.10    7.80
 -37   1   2   17.70    8.70
 -37   1   2   37.80    7.40
 -35  -1   2  128.49    9.40
 -35  -1   2  106.39   10.60
 -35   1   2   97.09   10.20
 -35   1   2   94.79   13.00
 -33  -1   2   53.59    7.00
 -33  -1   2   43.80    6.50
 -33  -1   2   59.79    7.20
 -33   1   2   54.99    7.40
 -33   1   2   50.39    8.50
  33   1  -2   43.10    6.60
 -31  -1   2   -3.10    4.50
 -31  -1   2    1.30    3.70
 -31  -1   2    0.10    4.40
  31   1  -2   -8.30    4.70
 -31   1   2    1.50    3.80
 -31   1   2   -0.70    5.60
 -29  -1   2   17.60    4.60
 -29  -1   2   19.00    4.00
 -29  -1   2   27.50    4.60
  29   1  -2   19.60    5.00
 -29   1   2   24.90    5.70
 -29   1   2   22.60    4.20
 -29   1   2   31.60    4.20
 -27  -1   2   88.29    6.10
 -27  -1   2   79.19    6.10
 -27  -1   2   88.29    7.30
 -27   1   2   92.49    6.10
  27   1  -2  100.19    7.80
 -27   1   2   99.49    4.70
 -27   1   2   97.09    7.90
 -25  -1   2   12.60    3.00
 -25  -1   2   14.80    3.10
 -25   1   2   14.00    2.30
 -25   1   2   17.50    3.20
  25   1  -2    7.10    3.90
 -25   1   2   11.90    2.40
 -25   1   2   13.30    4.10
 -23  -1   2   34.90    3.80
 -23  -1   2   30.70    3.80
 -23   1   2   30.80    4.00
 -23   1   2   29.90    3.10
  23   1  -2   36.20    4.80
 -23   1   2   32.80    4.30
  21  -1  -2    6.30    2.70
 -21  -1   2    3.20    2.00
 -21  -1   2    5.80    2.00
  21   1  -2    4.20    3.10
 -21   1   2    6.50    1.80
 -21   1   2    2.90    2.60
 -21   1   2    3.00    1.70
 -21   1   2    1.80    2.00
 -19  -1   2    2.30    1.80
  19  -1  -2   -1.50    1.60
 -19  -1   2   -0.10    1.80
 -19   1   2   -1.70    1.60
  19   1  -2    0.20    2.70
 -19   1   2   -1.40    2.10
  17  -1  -2  914.11   20.40
 -17  -1   2  911.81   21.60
  17  -1  -2  889.41   21.30
 -17  -1   2  895.91   22.10
 -17   1   2  908.61   21.40
 -17   1   2  900.01   23.00
  17   1  -2  895.01   23.40
 -15  -1   2   30.90    2.80
 -15  -1   2   25.90    3.20
  15  -1  -2   26.20    2.30
  15  -1  -2   29.40    2.60
 -15   1   2   29.60    2.60
 -15   1   2   29.40    2.00
 -15   1   2   31.80    3.70
  15   1  -2   26.40    3.70
 -13  -1   2    0.80    1.30
 -13  -1   2    2.70    2.60
  13  -1  -2    0.90    1.10
  13  -1  -2    2.00    1.10
  13   1  -2    2.30    1.90
  13   1  -2   -0.20    2.30
 -13   1   2    2.60    1.10
 -13   1   2    0.00    1.70
 -13   1   2    1.60    0.90
 -11  -1   2  314.57    9.60
 -11  -1   2  322.47    8.90
  11  -1  -2  330.07    7.90
 -11  -1   2  318.87   10.30
  11  -1  -2  308.27    9.00
  11  -1  -2  315.57    7.90
 -11   1   2  317.17    9.70
 -11   1   2  320.17    8.10
  11   1  -2  314.37   10.20
 -11   1   2  327.17    7.70
  11   1  -2  308.97   10.30
   9  -1  -2  588.64   12.80
  -9  -1   2  560.94   14.00
  -9  -1   2  542.55   14.60
  -9  -1   2  576.44   15.00
  -9  -1   2  563.24   15.20
   9  -1  -2  573.74   14.00
   9  -1  -2  572.04   13.00
   9   1  -2  569.24   14.50
  -9   1   2  560.14   13.00
   9   1  -2  573.14   15.20
  -9   1   2  571.04   12.80
   9   1  -2  576.64   15.10
  -9   1   2  560.54   14.40
   7  -1  -2    3.60    1.10
  -7  -1   2    2.10    1.80
  -7  -1   2    1.10    1.10
   7  -1  -2    1.80    0.80
  -7  -1   2    3.00    1.60
   7  -1  -2    4.40    0.70
  -7  -1   2    2.60    1.50
   7   1  -2    5.90    1.60
   7   1  -2    3.50    1.60
  -7   1   2    1.50    1.20
  -7   1   2    2.40    0.80
  -7   1   2    3.20    0.70
   7   1  -2    3.10    1.60
  -5  -1   2    4.00    1.20
  -5  -1   2    2.10    1.30
  -5  -1   2    1.00    1.30
  -5  -1   2    2.40    1.60
   5  -1  -2    2.50    0.80
  -5   1   2    2.00    1.00
   5   1  -2    0.80    1.30
   5   1  -2    2.50    1.50
   5   1  -2    2.80    1.50
  -5   1   2    2.40    0.80
   3  -1  -2 4826.42   99.99
  -3  -1   2 4694.43  100.39
  -3  -1   2 4861.21  101.09
  -3  -1   2 4804.02  100.29
   3  -1  -2 4656.93   99.19
  -3   1   2 4659.53   99.49
   3   1  -2 4925.61  100.69
   3   1  -2 4748.62  100.49
  -3   1   2 4618.74   99.79
   3   1  -2 4649.94  100.89
  -1  -1   2  707.23   18.30
   1  -1  -2  728.03   16.40
   1  -1  -2  744.33   16.00
  -1  -1   2  717.83   17.40
  -1  -1   2  737.83   17.10
  -1  -1   2  714.63   17.40
   1   1  -2  696.03   17.70
  -1   1   2  737.03   16.60
   1   1  -2  697.43   17.90
  -1   1   2  719.63   16.20
   1   1  -2  712.63   17.50
   1  -1   2 2415.76   54.19
   1  -1   2 2470.65   52.59
  -1  -1  -2 2373.46   50.49
   1  -1   2 2504.35   52.69
   1  -1   2 2439.56   51.69
  -1  -1  -2 2335.37   50.39
   1   1   2 2390.86   50.69
  -1   1  -2 2340.97   51.79
  -1   1  -2 2394.56   52.39
  -1   1  -2 2385.86   52.79
   1   1   2 2507.05   51.69
   1   1   2 2378.86   50.59
  -3  -1  -2  628.94   13.90
  -3  -1  -2  627.54   14.80
   3  -1   2  627.24   15.70
   3  -1   2  625.44   14.60
   3  -1   2  618.34   15.60
  -3   1  -2  623.34   15.90
   3   1   2  634.24   14.10
   3   1   2  635.34   15.00
  -3   1  -2  620.24   15.60
  -3   1  -2  606.04   14.70
   5  -1   2  739.13   18.20
  -5  -1  -2  734.03   16.60
   5  -1   2  754.62   17.50
  -5  -1  -2  724.43   17.50
  -5   1  -2  721.53   18.30
  -5   1  -2  750.22   17.10
   5   1   2  750.82   16.80
   5   1   2  766.22   17.80
  -5   1  -2  740.03   18.30
  -7  -1  -2  130.59    5.00
  -7  -1  -2  132.49    4.20
   7  -1   2  127.29    5.30
  -7   1  -2  126.69    5.50
  -7   1  -2  127.29    4.20
  -7   1  -2  129.59    5.40
   7   1   2  126.69    5.00
   7   1   2  132.19    4.30
  -9  -1  -2 8947.91  183.48
   9  -1   2 8947.30  182.38
   9  -1   2 8646.04  182.98
   9  -1   2 8796.92  183.38
  -9  -1  -2 8576.84  182.98
  -9   1  -2 8667.53  183.68
  -9   1  -2 8491.45  183.58
   9   1   2 8620.94  182.28
   9   1   2 8892.71  183.18
 -11  -1  -2 2609.64   56.99
 -11  -1  -2 2559.84   56.49
 -11  -1  -2 2522.85   55.59
  11  -1   2 2563.84   56.29
  11  -1   2 2675.93   54.89
 -11  -1  -2 2541.35   54.29
  11  -1   2 2590.34   56.89
 -11   1  -2 2569.64   54.99
 -11   1  -2 2644.04   57.39
 -11   1  -2 2565.44   57.09
  11   1   2 2604.44   56.79
  11   1   2 2581.14   54.09
  13  -1   2  227.88    6.30
 -13  -1  -2  218.08    5.90
  13  -1   2  207.58    7.80
 -13   1  -2  218.88    8.20
 -13   1  -2  225.58    8.70
 -13   1  -2  225.58    6.30
  13   1   2  231.58    5.70
 -15  -1  -2  373.26   11.30
 -15  -1  -2  382.46    9.60
  15  -1   2  388.46    9.80
 -15  -1  -2  378.86   10.70
 -15   1  -2  370.46   11.80
  15   1   2  382.06    9.10
 -15   1  -2  369.36   12.10
  17  -1   2  618.84   14.90
 -17  -1  -2  629.94   14.90
 -17  -1  -2  592.34   15.90
 -17  -1  -2  617.94   16.50
 -17   1  -2  609.84   17.20
 -17   1  -2  608.04   17.50
 -17   1  -2  626.14   14.70
  17   1   2  601.64   14.20
 -19  -1  -2   28.40    3.30
 -19  -1  -2   29.30    3.80
 -19  -1  -2   27.60    3.30
  19  -1   2   26.30    3.30
  19   1   2   27.10    2.40
 -19   1  -2   25.10    3.20
 -19   1  -2   26.00    2.60
 -19   1  -2   26.80    4.20
 -19   1  -2   24.70    3.60
  21  -1   2   56.59    4.10
 -21  -1  -2   46.40    4.40
 -21  -1  -2   49.50    4.50
 -21  -1  -2   48.30    4.10
 -21   1  -2   38.40    4.10
 -21   1  -2   48.50    5.00
  21   1   2   48.00    3.10
 -21   1  -2   46.00    3.30
 -21   1  -2   38.80    5.50
 -23  -1  -2  330.37   11.20
 -23  -1  -2  339.67   11.50
 -23  -1  -2  346.57   11.20
 -23   1  -2  335.67   12.60
  23   1   2  326.97   10.20
 -23   1  -2  344.07   10.20
 -23   1  -2  336.47   12.20
 -23   1  -2  339.77    9.50
 -25  -1  -2  288.27   10.50
 -25  -1  -2  284.67   10.40
 -25  -1  -2  291.07   10.40
 -25   1  -2  285.17    8.90
 -25   1  -2  255.37    9.70
 -25   1  -2  289.67   11.80
 -25   1  -2  289.87   11.70
 -27  -1  -2   46.70    6.00
 -27  -1  -2   44.30    5.50
 -27  -1  -2   53.19    5.90
 -27   1  -2   53.89    6.90
 -27   1  -2   45.70    4.80
 -27   1  -2   51.09    6.50
 -29  -1  -2   57.19    6.80
 -29  -1  -2   66.39    6.70
 -29  -1  -2   66.39    6.40
 -29   1  -2   58.89    7.10
 -29   1  -2   61.69    5.30
 -29   1  -2   71.99    8.90
 -31  -1  -2   23.00    4.60
 -31  -1  -2   25.70    5.10
 -31   1  -2   17.70    3.90
 -31   1  -2   22.60    6.30
 -31   1  -2   32.20    6.50
 -33  -1  -2   77.79    8.90
 -33  -1  -2  106.89    8.40
 -33  -1  -2   96.69    8.90
 -33   1  -2   85.69   10.70
 -33   1  -2  114.59   12.10
 -35  -1  -2    4.20    5.70
 -35  -1  -2   18.60    6.50
 -35  -1  -2    2.70    5.00
 -35   1  -2    5.30    6.80
 -37  -1  -2   26.20    9.40
 -37  -1  -2   26.40    6.80
 -37  -1  -2   15.50    5.80
 -37   1  -2    2.30    8.10
 -37   1  -2   18.50   10.50
 -39  -1  -2   14.80    6.10
 -39  -1  -2   11.30    7.50
 -39   1  -2   11.20    8.90
 -39   1  -2    5.70   10.80
 -41  -1  -2   16.80    9.40
 -41   1  -2   24.60   12.70
 -41   1  -2   21.10   11.40
 -40  -2   2   -3.60    8.50
 -40  -2   2    8.10    7.30
 -40  -2   2   -4.60    8.50
 -40   2   2    2.20    8.90
 -40   2   2   17.30   12.80
 -38  -2   2    7.20    8.20
 -38  -2   2   -6.70    7.90
 -38  -2   2    8.60    6.90
 -38   2   2   18.60   11.30
 -38   2   2   11.30    7.80
 -36  -2   2   48.50    9.20
 -36  -2   2   47.50    7.20
 -36  -2   2   61.09    8.30
 -36   2   2   72.19    9.00
  36   2  -2   49.90   10.10
 -36   2   2   68.99   11.20
 -34  -2   2    8.10    5.20
 -34  -2   2   23.00    6.50
 -34  -2   2    9.30    7.30
 -34   2   2   13.20    6.50
  34   2  -2   13.70    8.20
 -34   2   2    1.40    8.40
 -32  -2   2    2.60    4.70
 -32  -2   2   11.10    5.00
 -32  -2   2   -4.20    6.50
  32   2  -2    3.50    7.30
 -32   2   2   -3.80    5.40
 -32   2   2   17.60    7.70
 -30  -2   2   60.59    7.50
 -30  -2   2   50.89    6.70
 -30  -2   2   52.09    7.10
 -30   2   2   53.09    6.60
 -30   2   2   68.89    9.50
  30   2  -2   50.29    8.10
 -28  -2   2  168.18    9.20
 -28  -2   2  167.18   10.70
 -28  -2   2  173.88    8.30
  28   2  -2  149.39   11.30
 -28   2   2  155.88    9.00
 -28   2   2  149.99   12.00
 -26  -2   2   24.40    4.20
 -26  -2   2   25.10    3.80
 -26  -2   2   29.70    5.50
 -26   2   2   27.70    5.70
 -26   2   2   29.70    4.60
  26   2  -2   23.30    6.10
 -24  -2   2   12.50    2.80
 -24  -2   2    9.80    3.20
  24   2  -2   17.40    5.10
 -24   2   2   17.40    4.80
 -24   2   2   10.60    3.50
 -22  -2   2    8.20    2.90
 -22  -2   2   11.80    2.40
 -22   2   2   13.60    4.10
  22   2  -2    9.10    4.30
 -22   2   2   10.70    3.30
 -20  -2   2  765.02   19.40
 -20  -2   2  751.02   20.80
 -20   2   2  784.32   20.50
 -20   2   2  758.32   22.30
  20   2  -2  806.62   23.00
 -18  -2   2    9.00    2.10
 -18  -2   2    4.20    2.30
  18  -2  -2    8.60    3.40
 -18   2   2    8.60    3.10
  18   2  -2    3.80    3.30
 -18   2   2    8.80    2.90
  16  -2  -2   47.30    3.40
 -16  -2   2   45.00    4.40
 -16  -2   2   41.90    3.70
  16   2  -2   45.50    5.50
 -16   2   2   50.59    4.60
 -16   2   2   42.60    4.90
 -14  -2   2   34.60    3.50
  14  -2  -2   34.40    2.70
 -14  -2   2   41.60    4.20
  14   2  -2   33.60    4.30
 -14   2   2   39.90    4.60
 -14   2   2   33.50    3.60
  12  -2  -2  907.81   19.70
 -12  -2   2  859.01   21.30
 -12  -2   2  851.21   22.40
 -12   2   2  865.11   20.70
 -12   2   2  855.71   22.60
  12   2  -2  860.41   23.20
 -10  -2   2  532.45   15.70
  10  -2  -2  557.34   13.00
 -10  -2   2  547.75   14.80
  10  -2  -2  557.44   12.60
  10  -2  -2  558.84   13.00
 -10   2   2  558.84   14.00
 -10   2   2  546.15   15.70
  10   2  -2  544.95   16.30
 -10   2   2  545.55   12.80
   8  -2  -2 1537.35   33.10
  -8  -2   2 1515.15   36.30
   8   2  -2 1541.25   36.50
   8   2  -2 1528.55   36.60
  -8   2   2 1545.45   34.00
   6  -2  -2    1.10    1.50
   6  -2  -2    2.50    2.30
  -6  -2   2    1.60    2.20
  -6  -2   2    3.00    3.30
  -6  -2   2    5.90    2.40
   6  -2  -2    3.50    1.40
   6   2  -2    2.70    2.40
  -6   2   2    1.60    1.40
  -6   2   2    1.40    1.40
   6   2  -2    5.40    2.40
   6   2  -2    5.30    3.40
  -4  -2   2   66.69    5.30
   4  -2  -2   81.59    4.10
   4  -2  -2   76.19    3.40
  -4  -2   2   86.09    5.20
  -4  -2   2   74.69    5.20
   4  -2  -2   80.79    4.00
   4  -2  -2   75.79    3.40
  -4   2   2   73.69    3.40
   4   2  -2   73.59    5.50
   4   2  -2   74.39    5.30
  -4   2   2   78.09    4.60
  -4   2   2   80.49    3.70
   2  -2  -2  101.99    4.30
  -2  -2   2   94.49    6.00
   2  -2  -2   92.39    4.00
  -2  -2   2   90.39    5.60
  -2  -2   2   97.79    7.50
   2  -2  -2   98.59    4.70
  -2  -2   2   91.99    5.90
   2  -2  -2   92.99    3.70
  -2   2   2  103.79    4.50
  -2   2   2   94.99    4.70
  -2   2   2   93.89    3.60
   2   2  -2   90.49    5.90
   2   2  -2   94.49    5.30
   0  -2  -2 1061.69   23.70
   0  -2  -2 1085.39   24.60
   0  -2   2 1025.50   26.40
   0  -2   2 1061.39   26.30
   0  -2  -2 1088.49   25.10
   0  -2   2 1054.49   25.10
   0  -2  -2 1095.69   24.10
   0  -2  -2 1032.10   25.00
   0  -2   2 1005.60   26.10
   0   2  -2 1054.69   26.60
   0   2   2 1071.19   24.80
   0   2  -2 1069.79   25.50
   0   2  -2 1056.39   26.20
   0   2   2 1069.09   24.60
  -2  -2  -2  822.52   20.80
  -2  -2  -2  796.22   19.30
   2  -2   2  771.72   18.70
  -2  -2  -2  770.72   18.40
  -2  -2  -2  772.52   17.70
  -2  -2  -2  765.42   20.30
   2  -2   2  712.33   21.10
   2  -2   2  735.03   20.10
   2   2   2  795.52   20.10
   2   2   2  756.92   18.20
  -2   2  -2  735.13   21.20
  -2   2  -2  746.03   20.40
  -2   2  -2  744.73   19.00
  -4  -2  -2  430.36   12.10
  -4  -2  -2  433.86   11.60
   4  -2   2  449.76   11.70
   4  -2   2  451.85   14.80
  -4  -2  -2  439.16   12.90
  -4  -2  -2  446.56   11.10
  -4  -2  -2  439.66   11.90
  -4   2  -2  435.46   12.00
  -4   2  -2  432.96   13.80
   4   2   2  427.26   11.60
   4   2   2  426.66   11.00
  -6  -2  -2  345.77   10.20
  -6  -2  -2  341.07    8.80
  -6  -2  -2  355.86    8.80
   6  -2   2  347.27    9.40
  -6  -2  -2  342.37    9.30
  -6  -2  -2  325.97   10.50
  -6   2  -2  351.36   11.80
   6   2   2  333.47    9.90
  -6   2  -2  347.97    9.80
   8  -2   2   12.90    1.90
  -8  -2  -2   12.60    1.80
  -8  -2  -2   14.20    2.10
  -8  -2  -2   13.40    2.90
  -8  -2  -2   12.50    1.70
  -8   2  -2   13.90    2.00
  -8   2  -2   12.10    3.20
  -8   2  -2   10.10    2.90
 -10  -2  -2   25.80    2.60
 -10  -2  -2   24.20    1.70
 -10  -2  -2   25.30    3.30
  10  -2   2   26.80    2.40
 -10   2  -2   21.80    3.80
 -10   2  -2   28.60    4.10
 -12  -2  -2    7.30    2.60
 -12  -2  -2   11.00    2.00
  12  -2   2    8.50    1.50
 -12  -2  -2    8.10    2.10
 -12  -2  -2    8.70    1.10
 -12   2  -2    8.40    3.40
 -12   2  -2    9.70    1.80
 -12   2  -2    6.90    2.90
 -14  -2  -2  187.28    6.80
 -14  -2  -2  184.38    7.90
  14  -2   2  194.58    6.20
 -14  -2  -2  191.18    5.10
 -14   2  -2  201.08    8.50
 -14   2  -2  180.28    8.80
 -14   2  -2  185.78    5.80
 -16  -2  -2    2.30    1.30
 -16  -2  -2    2.20    1.70
 -16  -2  -2    2.10    2.40
 -16   2  -2   -2.60    2.50
 -16   2  -2    4.00    3.40
  16   2   2   -2.80    1.70
 -16   2  -2    2.70    1.40
 -18  -2  -2  260.07   10.00
 -18  -2  -2  246.38    8.70
 -18  -2  -2  260.47    7.20
  18   2   2  263.97    7.80
 -18   2  -2  270.57   10.90
 -18   2  -2  263.57   11.30
 -18   2  -2  258.27    7.10
 -20  -2  -2   33.40    3.40
 -20  -2  -2   30.60    4.20
 -20  -2  -2   33.50    3.70
  20   2   2   31.90    3.70
 -20   2  -2   30.70    5.00
 -20   2  -2   33.70    4.80
 -22  -2  -2    9.80    2.80
 -22  -2  -2    3.60    3.20
 -22  -2  -2    7.90    2.80
 -22   2  -2    3.40    3.80
 -22   2  -2    5.50    4.60
  22   2   2    4.60    2.80
 -24  -2  -2  206.98    8.60
 -24  -2  -2  208.28    9.90
 -24  -2  -2  199.88    8.30
 -24   2  -2  183.18   11.40
 -24   2  -2  193.88   10.90
 -26  -2  -2   17.90    4.60
 -26  -2  -2   15.20    3.80
 -26  -2  -2   14.90    4.40
 -26   2  -2   24.80    5.90
 -26   2  -2   16.30    6.30
 -28  -2  -2   45.60    6.50
 -28  -2  -2   47.90    6.30
 -28  -2  -2   53.09    6.30
 -28   2  -2   47.50    7.50
 -28   2  -2   45.80    8.30
 -30  -2  -2   60.79    7.50
 -30  -2  -2   66.99    7.00
 -30  -2  -2   68.49    7.60
 -30   2  -2   64.59   10.50
 -30   2  -2   62.89    8.50
 -32  -2  -2   69.29   11.40
 -32  -2  -2   90.19    8.60
 -32   2  -2  100.99   12.80
 -32   2  -2   83.89   11.70
 -34  -2  -2   38.50    6.60
 -34  -2  -2   58.79    7.80
 -34   2  -2   63.59    9.90
 -34   2  -2   41.00   10.70
 -36  -2  -2   32.70    7.40
 -36  -2  -2   20.70    7.10
 -36   2  -2   15.80    9.00
 -36   2  -2   10.70   10.00
 -38  -2  -2   16.60    7.80
 -38  -2  -2    9.80    7.40
 -38   2  -2    7.50   10.00
 -38   2  -2    3.90   11.00
 -40  -2  -2  117.39   14.30
 -40  -2  -2   95.29   12.90
 -40   2  -2   90.99   15.20
 -40   2  -2   71.99   13.60
 -37  -3   2   19.40    8.30
 -37  -3   2    7.10   11.50
 -37  -3   2   -2.90   10.10
 -37   3   2   13.10   13.50
 -35  -3   2   44.40    7.40
 -35  -3   2   37.70    8.00
 -35  -3   2   42.60   10.40
  35   3  -2   30.20   10.20
 -35   3   2   37.60   12.50
 -33  -3   2  183.78   19.00
 -33  -3   2  195.68   16.00
 -33  -3   2  204.38   12.50
 -33   3   2  227.78   14.20
  33   3  -2  210.08   16.30
 -33   3   2  232.68   18.90
 -31  -3   2   67.19    8.70
 -31  -3   2   69.79    7.70
 -31  -3   2   52.59    8.80
 -31   3   2   75.19    8.30
 -31   3   2   77.59   11.20
  31   3  -2   62.99   10.00
 -29  -3   2   45.50    8.20
 -29  -3   2   39.80    5.70
 -29  -3   2   35.30    6.10
  29   3  -2   30.40    8.60
 -29   3   2   51.89    9.80
 -29   3   2   43.10    6.40
 -27  -3   2   67.79    8.20
 -27  -3   2   63.09    6.20
 -27  -3   2   76.29   10.60
 -27   3   2   61.99    9.90
  27   3  -2   66.59    9.50
 -27   3   2   75.29    8.90
 -25  -3   2   57.09    5.60
 -25  -3   2   30.00    6.50
 -25  -3   2   54.19    8.60
 -25   3   2   52.69    7.60
  25   3  -2   41.90    9.60
 -25   3   2   50.69   12.00
 -23  -3   2   47.40    6.00
 -23  -3   2   42.10    5.20
 -23  -3   2   52.49    7.50
 -23   3   2   56.29    8.50
 -23   3   2   37.10    5.20
  23   3  -2   41.50    7.50
 -21  -3   2   22.80    4.40
 -21  -3   2   23.20    3.60
  21   3  -2   29.70    6.40
 -21   3   2   32.90    6.30
 -21   3   2   33.30    4.90
 -19  -3   2  164.58    8.70
 -19  -3   2  166.98    7.50
 -19   3   2  170.58   10.70
 -19   3   2  165.48    9.40
  19   3  -2  173.58   10.80
 -17  -3   2  198.68    8.00
 -17  -3   2  184.98    9.30
  17   3  -2  194.78   10.70
 -17   3   2  199.08   10.70
 -17   3   2  185.78    9.30
 -15  -3   2   19.00    3.20
 -15  -3   2    9.90    3.40
  15  -3  -2   11.30    3.60
  15   3  -2   12.40    4.00
 -15   3   2   13.70    4.30
 -15   3   2   17.80    4.10
 -13  -3   2  104.99    7.00
 -13  -3   2   94.99    5.90
 -13   3   2  103.79    7.90
  13   3  -2   96.49    7.30
 -13   3   2  111.69    6.90
  11  -3  -2  335.97    9.70
 -11  -3   2  333.47   12.20
  11  -3  -2  327.77    9.50
 -11  -3   2  327.47   11.10
  11   3  -2  324.97   12.80
 -11   3   2  319.77   12.50
 -11   3   2  340.67   11.10
   9  -3  -2   41.80    4.30
   9  -3  -2   46.20    3.20
  -9  -3   2   34.60    4.60
  -9  -3   2   46.20    5.30
   9  -3  -2   45.20    4.00
  -9   3   2   33.30    4.70
   9   3  -2   49.80    5.40
   9   3  -2   40.10    5.00
  -9   3   2   44.10    5.40
   7  -3  -2  644.74   15.50
   7  -3  -2  619.04   15.90
  -7  -3   2  606.14   18.60
  -7  -3   2  622.04   17.90
   7  -3  -2  623.24   16.30
   7   3  -2  637.54   18.80
   7   3  -2  613.24   18.80
  -7   3   2  619.64   16.40
  -7   3   2  620.74   18.30
   5  -3  -2  895.91   26.50
  -5  -3   2  854.11   23.80
   5  -3  -2  842.42   20.90
  -5  -3   2  840.62   23.00
   5  -3  -2  880.01   20.80
   5   3  -2  865.71   23.90
  -5   3   2  841.22   21.20
  -5   3   2  863.71   23.10
   5   3  -2  860.61   23.50
   3  -3  -2  647.24   16.90
  -3  -3   2  640.74   18.70
   3  -3  -2  592.24   17.60
   3  -3  -2  644.34   16.60
   3   3  -2  635.34   18.40
  -3   3   2  649.14   18.20
  -3   3   2  630.84   16.60
   3   3  -2  656.33   19.30
   1  -3  -2   18.20    3.00
   1  -3  -2   13.10    3.20
   1  -3  -2   17.90    3.10
  -1  -3   2   15.20    3.50
   1   3  -2   18.10    3.80
   1   3  -2   14.60    3.30
   1   3  -2   11.70    3.50
  -1   3   2   20.30    4.20
  -1  -3  -2 1064.29   27.00
  -1  -3  -2  989.70   24.70
  -1  -3  -2 1015.50   24.30
  -1  -3  -2 1011.70   24.60
   1  -3   2 1018.70   27.00
  -1   3  -2  997.20   27.20
  -1   3  -2  976.90   26.70
   1   3   2 1042.30   25.50
  -1   3  -2 1014.80   25.90
  -3  -3  -2  413.06   12.60
  -3  -3  -2  418.36   12.00
   3  -3   2  415.06   14.30
  -3  -3  -2  407.36   13.40
  -3  -3  -2  417.36   13.00
  -3   3  -2  414.36   12.90
   3   3   2  409.96   12.50
  -3   3  -2  412.46   14.40
  -3   3  -2  412.26   14.10
  -5  -3  -2   43.70    4.40
  -5  -3  -2   50.39    4.30
  -5  -3  -2   43.30    4.40
  -5  -3  -2   48.30    4.80
  -5   3  -2   50.49    5.90
   5   3   2   46.90    4.50
  -5   3  -2   41.70    5.90
  -5   3  -2   50.19    5.60
  -7  -3  -2  267.77    8.90
  -7  -3  -2  268.97    9.90
   7  -3   2  258.47    9.20
  -7  -3  -2  266.57    8.80
  -7  -3  -2  262.47    8.70
  -7   3  -2  269.37    9.60
  -7   3  -2  261.67   11.20
  -7   3  -2  272.87   11.40
  -9  -3  -2 3122.49   70.59
  -9  -3  -2 3149.08   68.19
   9  -3   2 3247.97   68.29
  -9  -3  -2 3216.78   67.99
  -9  -3  -2 3145.59   68.89
  -9   3  -2 3126.69   72.19
  -9   3  -2 3085.89   68.79
  -9   3  -2 3154.78   72.59
 -11  -3  -2  612.34   16.10
 -11  -3  -2  619.34   18.20
 -11  -3  -2  620.54   16.50
 -11  -3  -2  627.24   15.40
  11  -3   2  629.14   15.60
 -11   3  -2  630.74   20.00
 -11   3  -2  606.14   19.40
 -11   3  -2  635.84   16.20
 -13  -3  -2  472.85   11.80
 -13  -3  -2  461.95   15.80
  13  -3   2  486.25   12.00
 -13  -3  -2  459.75   12.90
 -13  -3  -2  463.95   15.20
 -13   3  -2  459.85   16.80
 -13   3  -2  461.25   12.50
 -13   3  -2  470.35   16.30
 -15  -3  -2    3.80    1.90
 -15  -3  -2    5.50    2.40
 -15  -3  -2    3.50    3.20
 -15  -3  -2    9.70    3.40
  15  -3   2    8.20    2.20
 -15   3  -2    4.00    4.00
 -15   3  -2    9.40    4.60
 -17  -3  -2  809.12   23.60
 -17  -3  -2  828.22   19.00
 -17  -3  -2  834.62   21.60
 -17  -3  -2  817.42   20.60
 -17   3  -2  854.51   25.80
 -17   3  -2  842.62   24.90
 -19  -3  -2   30.50    5.10
 -19  -3  -2   34.10    3.40
 -19  -3  -2   24.80    3.70
 -19   3  -2   17.50    5.80
 -19   3  -2   25.20    5.70
 -21  -3  -2   35.90    5.00
 -21  -3  -2   41.30    4.30
 -21  -3  -2   37.10    5.90
 -21   3  -2   42.90    7.50
 -21   3  -2   40.60    6.60
 -23  -3  -2   73.79    5.80
 -23  -3  -2   68.69    6.60
 -23  -3  -2   73.69    8.40
 -23   3  -2   87.19   11.40
 -23   3  -2   71.59    9.60
 -25  -3  -2  780.22   22.30
 -25   3  -2  799.02   25.90
 -27  -3  -2   -2.00    5.70
 -27  -3  -2    3.00    4.30
 -27   3  -2  -10.00    6.50
 -27   3  -2   -7.10    8.20
 -29  -3  -2   -1.20    5.70
 -29  -3  -2   -2.90    4.30
 -29   3  -2   -1.10    7.20
 -29   3  -2   -7.40    8.40
 -31  -3  -2   65.49    8.80
 -31  -3  -2   80.09   11.00
 -31   3  -2   46.80   11.30
 -31   3  -2   47.80    9.60
 -33  -3  -2   65.19    9.10
 -33  -3  -2   57.39    8.10
 -33   3  -2   59.59   12.60
 -33   3  -2   52.99   11.10
 -35  -3  -2   30.00    7.70
 -35  -3  -2   12.60    8.80
 -35   3  -2    8.70   10.50
 -35   3  -2   23.50   12.80
 -37  -3  -2   12.80    8.20
 -37  -3  -2   13.30    9.50
 -37   3  -2   -6.60   10.90
 -37   3  -2   -1.50   14.40
 -34  -4   2    0.80   11.70
  34   4  -2   17.10   14.10
 -32  -4   2   22.70   10.70
 -32  -4   2   -3.20    7.40
  32   4  -2   -4.70   11.00
 -32   4   2    4.60   13.00
 -30  -4   2    4.10    9.20
 -30  -4   2    9.70    7.00
 -30  -4   2   -1.10    5.70
  30   4  -2    5.10   10.10
 -30   4   2   16.40   12.30
 -28  -4   2    2.20    5.50
 -28  -4   2    4.80    6.20
 -28  -4   2  -15.10    7.70
 -28   4   2   -2.70    9.70
  28   4  -2    8.10    9.10
 -26  -4   2   76.09    7.90
 -26  -4   2   77.69   10.50
 -26  -4   2   85.39   10.10
 -26   4   2  109.99   13.10
  26   4  -2   80.89   11.30
 -24  -4   2    5.00    4.10
 -24  -4   2  -10.10    6.30
 -24  -4   2   -6.40    5.00
  24   4  -2   -1.40    7.30
 -24   4   2   -6.60    8.30
 -22  -4   2    2.50    6.30
 -22  -4   2    7.90    3.90
 -22  -4   2    8.00    5.40
 -22   4   2   -3.40    8.30
  22   4  -2   15.60    7.40
 -22   4   2    4.80    5.60
 -20  -4   2    3.60    3.80
 -20  -4   2    2.50    5.70
 -20  -4   2    0.20    4.90
 -20   4   2  -10.90    4.90
  20   4  -2   12.40    6.80
 -18  -4   2  207.78   10.40
 -18  -4   2  197.88   13.00
  18   4  -2  209.98   14.00
 -18   4   2  196.18   14.70
 -18   4   2  185.18   10.30
 -16  -4   2    2.60    5.30
 -16  -4   2   11.30    5.00
 -16  -4   2    9.70    3.90
  16   4  -2    9.20    6.30
 -16   4   2    7.10    4.50
 -16   4   2    4.20    6.30
 -14  -4   2   42.20    5.20
 -14  -4   2   37.80    6.20
 -14   4   2   39.80    7.30
  14   4  -2   44.10    7.30
 -14   4   2   45.20    5.40
 -12  -4   2   -1.30    4.20
 -12  -4   2    1.80    3.70
  12  -4  -2    4.40    2.70
 -12   4   2   -2.90    5.00
 -12   4   2    3.70    4.40
  12   4  -2    0.50    5.00
 -10  -4   2  224.18   11.40
 -10  -4   2  208.98   10.20
  10  -4  -2  221.08    8.30
  10   4  -2  222.88   12.20
 -10   4   2  226.08   10.40
 -10   4   2  220.58   12.30
  -8  -4   2    9.10    4.50
  -8  -4   2    9.90    4.30
   8  -4  -2    6.00    2.90
   8   4  -2    9.30    4.90
  -8   4   2    9.10    4.80
   8   4  -2   13.20    4.70
  -8   4   2   11.10    4.30
  -6  -4   2  214.78   10.50
  -6  -4   2  212.68   11.20
   6  -4  -2  211.28    8.10
   6  -4  -2  200.08    9.50
   6   4  -2  206.88   11.10
  -6   4   2  201.38    9.50
   6   4  -2  206.18   11.40
  -6   4   2  201.68   10.80
  -4  -4   2   57.89    6.90
  -4  -4   2   59.89    7.60
   4  -4  -2   57.19    5.00
   4  -4  -2   66.59    6.60
   4   4  -2   53.39    7.20
  -4   4   2   49.10    6.50
   4   4  -2   56.99    7.00
  -4   4   2   53.79    7.30
   2  -4  -2  112.19    6.40
   2  -4  -2  119.59    7.50
  -2  -4   2  128.69    9.30
  -2  -4   2  122.99    8.80
   2   4  -2  124.99    8.50
  -2   4   2  117.29    8.30
   2   4  -2  112.49    9.10
   0  -4  -2   -3.10    2.70
   0  -4   2   -4.20    3.80
   0  -4  -2   -2.20    2.90
   0   4  -2    5.70    3.90
   0   4  -2    1.00    4.30
   0   4   2    1.10    3.70
   0   4  -2   -1.30    4.40
  -2  -4  -2  216.08    9.10
   2  -4   2  216.68   11.40
  -2  -4  -2  222.68    9.90
  -2  -4  -2  218.98    8.90
   2   4   2  202.18    9.60
  -2   4  -2  194.68   11.30
  -2   4  -2  190.28   11.20
  -2   4  -2  214.58   10.00
  -4  -4  -2  188.58    8.10
  -4  -4  -2  181.88    8.80
  -4  -4  -2  175.28    8.70
   4  -4   2  171.68   10.80
   4   4   2  187.08    8.90
  -4   4  -2  170.58   10.90
  -4   4  -2  181.08    9.20
  -4   4  -2  181.28   11.00
  -6  -4  -2    5.90    3.40
   6  -4   2    1.30    4.30
  -6  -4  -2    5.20    3.30
  -6  -4  -2    6.40    3.90
  -6   4  -2   -1.50    4.80
  -6   4  -2   12.40    5.50
  -6   4  -2    3.40    3.70
  -8  -4  -2   35.10    5.00
  -8  -4  -2   34.20    4.80
  -8  -4  -2   39.70    4.90
  -8   4  -2   52.89    7.40
  -8   4  -2   34.90    5.00
  -8   4  -2   41.00    6.70
 -10  -4  -2   87.39    6.20
 -10  -4  -2   83.09    7.60
 -10  -4  -2   90.69    6.90
 -10   4  -2   91.09    9.20
 -10   4  -2   91.39   10.30
 -10   4  -2   92.79    7.60
 -12  -4  -2   78.59    8.10
 -12  -4  -2  103.99    6.70
 -12  -4  -2  105.89    6.70
 -12   4  -2   91.39   10.10
 -12   4  -2  113.09   11.20
 -14  -4  -2   -0.70    4.60
 -14  -4  -2   -5.80    4.60
  14  -4   2    0.10    3.80
 -14  -4  -2   -0.30    3.00
 -14   4  -2    1.10    3.70
 -14   4  -2   -8.10    5.20
 -14   4  -2   -5.90    6.30
 -16  -4  -2  124.79   10.10
 -16  -4  -2  129.39    7.80
 -16   4  -2  116.99   11.20
 -16   4  -2  129.59   13.00
 -18  -4  -2    0.70    3.60
 -18  -4  -2    5.80    5.10
 -18   4  -2   11.70    7.40
 -18   4  -2    4.10    6.60
 -20  -4  -2   22.10    4.90
 -20  -4  -2   19.40    5.90
 -20   4  -2   26.90    8.90
 -20   4  -2   13.00    7.40
 -22  -4  -2   15.60    6.40
 -22   4  -2   21.10    9.00
 -22   4  -2   24.50    7.90
 -24  -4  -2   69.29    9.30
 -24  -4  -2   78.49    8.20
 -24   4  -2   60.99   10.90
 -24   4  -2   94.39   13.40
 -26  -4  -2   -1.90    5.00
 -26  -4  -2   10.10    6.60
 -26   4  -2   10.30    9.10
 -26   4  -2   14.70   10.80
 -28  -4  -2    5.50    5.40
 -28  -4  -2    0.50    7.50
 -28   4  -2   14.20   11.20
 -28   4  -2    6.30    9.50
 -30  -4  -2   18.50    6.20
 -30  -4  -2   12.20    8.80
 -30   4  -2   28.00   13.00
 -30   4  -2   30.30   11.20
 -32  -4  -2   26.10    7.50
 -32  -4  -2   56.29   10.80
 -32   4  -2    3.70   14.30
 -32   4  -2   13.00   11.60
 -34  -4  -2   20.10   17.20
 -27  -5   2   20.40    9.70
 -27   5   2   -1.10   15.00
 -25  -5   2    5.80    8.20
 -25  -5   2   -1.90    9.70
 -25   5   2   39.60   14.10
  25   5  -2    1.90   11.40
 -23  -5   2   55.89    7.40
 -23  -5   2   54.79   10.60
 -23  -5   2   63.39    9.60
 -23   5   2   52.29   13.70
  23   5  -2   50.39   11.70
 -21  -5   2   10.70    8.70
 -21  -5   2   -3.40    6.60
 -21  -5   2    4.20    6.30
  21   5  -2    2.70    9.30
 -21   5   2  -16.10   10.10
 -19  -5   2   -6.70    6.20
 -19  -5   2    9.60    8.10
 -19  -5   2   -2.80    7.70
 -19   5   2   19.30   10.60
  19   5  -2    4.60    8.60
 -17  -5   2   14.10    7.00
 -17  -5   2    8.90    6.40
 -17  -5   2    7.20    7.50
 -17   5   2   26.40   10.00
  17   5  -2   16.20    8.30
 -15  -5   2    1.00    6.60
 -15  -5   2    3.20    6.60
 -15  -5   2    3.10    5.60
 -15   5   2    5.20    9.00
  15   5  -2   13.30    8.10
 -13  -5   2   84.79   11.30
 -13  -5   2   78.39   10.10
 -13  -5   2   69.99    9.20
  13   5  -2   67.79   10.20
 -13   5   2   76.19   11.10
  11  -5  -2   19.80    6.40
 -11  -5   2   34.80    7.20
 -11  -5   2   27.40    7.50
 -11  -5   2   29.70    7.60
  11   5  -2   24.30    7.90
 -11   5   2   23.20    8.50
  -9  -5   2   -5.00    6.00
  -9  -5   2    5.70    6.60
   9  -5  -2    2.80    4.90
  -9  -5   2   -0.70    6.40
   9   5  -2   11.40    7.10
  -9   5   2   -0.40    5.00
  -9   5   2    0.00    7.20
  -7  -5   2   72.09    9.20
   7  -5  -2   72.59    6.60
   7  -5  -2   79.19    8.20
  -7   5   2   62.39    7.70
  -7   5   2   73.79    9.40
   5  -5  -2  295.97   11.00
   5  -5  -2  293.67   12.30
  -5  -5   2  320.17   15.20
  -5  -5   2  291.87   15.60
  -5   5   2  290.17   15.10
   5   5  -2  296.27   15.60
   3  -5  -2   29.30    5.20
  -3  -5   2   29.50    6.70
  -3  -5   2   48.50    8.20
  -3  -5   2   33.40    9.00
   3  -5  -2   31.50    4.80
   3   5  -2   30.10    7.00
  -3   5   2   37.40    7.20
   3   5  -2   34.70    7.80
  -1  -5   2    5.10    6.60
  -1  -5   2    4.20    7.20
  -1  -5   2   -5.40    4.50
   1  -5  -2    3.70    5.80
   1  -5  -2    0.10    4.10
   1  -5  -2    1.00    4.10
  -1   5   2   -3.30    5.60
   1   5  -2   -1.20    5.70
   1   5  -2    7.20    6.70
  -1  -5  -2   19.40    5.00
  -1  -5  -2   37.10    5.10
   1  -5   2   22.60    7.90
  -1  -5  -2   28.10    5.80
   1  -5   2   14.40    5.00
  -1   5  -2   27.30    7.30
  -1   5  -2   23.00    9.70
  -1   5  -2   26.40    6.20
   1   5   2   18.60    5.60
   3  -5   2  113.29    8.70
   3  -5   2   99.49   14.10
  -3  -5  -2  107.09    9.90
  -3  -5  -2   99.19    9.00
  -3  -5  -2  116.49    8.30
   3   5   2  114.79    9.60
  -3   5  -2  119.59    9.90
  -3   5  -2  108.59   15.90
  -3   5  -2  107.09   12.20
   5  -5   2  111.69   13.30
   5  -5   2  120.59    8.50
  -5  -5  -2  116.09    8.40
  -5  -5  -2  109.69    9.60
  -5  -5  -2  121.39    9.40
  -5   5  -2  101.19    9.00
  -5   5  -2  109.19   12.50
  -5   5  -2  101.59   12.60
  -7  -5  -2   12.80    4.20
   7  -5   2    6.70    4.50
  -7  -5  -2    6.50    4.90
   7  -5   2    8.70    7.80
  -7  -5  -2    9.60    6.10
  -7   5  -2   13.00    7.20
  -7   5  -2   -1.90    7.20
  -7   5  -2   19.60    8.20
  -9  -5  -2  205.38   12.40
  -9  -5  -2  173.68    9.30
   9  -5   2  185.98    9.30
  -9  -5  -2  178.68    9.80
   9  -5   2  186.18   15.00
  -9   5  -2  168.38    9.80
  -9   5  -2  163.48   15.70
  -9   5  -2  200.68   15.10
  11  -5   2   76.89   10.40
 -11  -5  -2   89.19    9.90
 -11  -5  -2   87.59    8.00
 -11   5  -2   85.89   11.30
 -11   5  -2  101.69   12.30
 -13  -5  -2   27.40    6.80
 -13  -5  -2   11.30    5.10
 -13   5  -2   24.90    9.30
 -15  -5  -2   29.70    6.80
 -15  -5  -2   37.70    7.50
 -15   5  -2   50.99   10.70
 -15   5  -2   55.69   10.20
 -17  -5  -2   20.30    7.10
 -17  -5  -2   21.90    5.50
 -17   5  -2   23.30    9.20
 -17   5  -2   17.50   10.00
 -19  -5  -2   -7.70    5.10
 -19  -5  -2   11.10    7.30
 -19   5  -2    6.40   10.30
 -19   5  -2    5.30    9.30
 -21  -5  -2   34.60    9.30
 -21  -5  -2   10.20    5.60
 -21   5  -2   23.50   12.10
 -21   5  -2   16.40   10.30
 -23  -5  -2   14.30    8.90
 -23   5  -2   22.40   10.70
 -23   5  -2   -9.10   12.10
 -25  -5  -2   71.39   11.60
 -25  -5  -2   48.20    7.50
 -25   5  -2   73.49   12.30
 -25   5  -2   52.59   16.10
 -27  -5  -2   -8.70    7.00
 -27   5  -2  -11.20   12.30
 -16   6   2   36.30   14.00
 -14  -6   2    7.70   10.50
 -14  -6   2    7.40    8.30
 -14  -6   2    6.80    8.80
  14   6  -2  -19.10   10.60
 -14   6   2  -18.60   11.60
 -12  -6   2   29.20   10.20
 -12  -6   2   34.10    9.10
 -12  -6   2   59.89   10.60
  12   6  -2   26.40   11.20
 -12   6   2   32.10   12.40
 -10  -6   2   10.70    8.50
 -10  -6   2    0.70    8.90
 -10  -6   2   26.80    9.30
 -10   6   2   17.60   10.20
  10   6  -2    5.60    9.50
  -8  -6   2   18.20    8.80
  -8  -6   2    4.10    8.90
  -8  -6   2  -10.80    8.20
  -8   6   2    6.70    9.60
   8   6  -2   -4.50    8.90
  -6  -6   2   24.20    8.50
  -6  -6   2   27.00    9.00
   6  -6  -2    3.60   10.30
  -6  -6   2   28.30    9.40
  -6   6   2   31.10    9.40
   6   6  -2   10.40    9.00
   4  -6  -2   10.90    9.30
  -4  -6   2    0.00    7.20
  -4  -6   2   -2.30    8.50
  -4  -6   2   -2.20    8.40
  -4   6   2   11.80    8.60
   4   6  -2    2.10    8.20
   2  -6  -2   26.80    9.20
  -2  -6   2   26.30    8.40
  -2  -6   2   12.40    9.50
  -2  -6   2   27.90    9.90
   2   6  -2   20.30    9.30
  -2   6   2   30.80    8.80
   2   6  -2   19.80    8.10
   0  -6   2   15.70    9.40
   0  -6  -2   14.00    7.00
   0  -6  -2    8.90    8.70
   0  -6   2   13.40    7.70
   0  -6   2    4.20    8.90
   0   6  -2   -6.90    8.80
   0   6  -2    4.90    7.40
   0   6   2   47.80   14.10
   2  -6   2   -5.80    8.70
   2  -6   2    5.60    7.40
  -2  -6  -2   10.20    7.00
   2  -6   2    8.60    9.30
  -2   6  -2   18.80    9.70
  -2   6  -2   10.70   11.80
   4  -6   2   10.10    9.40
   4  -6   2   25.10    9.80
  -4  -6  -2    8.90    7.70
  -4   6  -2    8.50   10.30
  -4   6  -2   12.60    9.50
  -6  -6  -2   27.50    7.60
   6  -6   2   34.50   11.00
   6  -6   2   22.20    9.60
  -6   6  -2   19.50   11.10
  -6   6  -2   10.20    9.50
   8  -6   2    1.80    9.60
   8  -6   2  -17.40    9.30
  -8  -6  -2    1.00    7.10
  -8   6  -2   -2.70    9.10
  -8   6  -2   31.80   11.90
 -10  -6  -2   15.40    6.90
  10  -6   2   20.90   11.80
 -10  -6  -2   -8.30    7.20
 -10   6  -2   12.20   12.40
 -10   6  -2   10.80   10.10
 -12  -6  -2    1.00    7.20
  12  -6   2   11.50   11.60
 -12  -6  -2    5.40    8.40
 -12   6  -2   11.00   12.50
 -12   6  -2   14.90    9.80
 -14  -6  -2   18.50    6.70
  14  -6   2    5.50   13.00
 -14  -6  -2    3.40    9.60
 -14   6  -2    5.80   10.80
 -14   6  -2    1.70   14.20
 -42   0   3   -2.90    7.60
 -42   0   3  -17.50   10.70
 -40   0   3   -1.70    6.40
 -40   0   3    8.80    9.20
 -38   0   3   -4.00    5.80
 -38   0   3   17.90    8.00
 -36   0   3   11.20    5.20
 -36   0   3    0.10    6.70
 -34   0   3   -4.30    4.30
 -34   0   3   -1.90    4.60
 -34   0   3   -1.50    6.20
  34   0  -3   -5.80    4.70
 -32   0   3    0.10    5.40
 -32   0   3    4.40    4.10
  32   0  -3    0.80    4.30
 -32   0   3   -0.30    3.60
  30   0  -3    0.50    4.00
 -30   0   3    2.70    3.90
 -30   0   3   -0.80    4.60
 -30   0   3    4.40    3.20
  28   0  -3    7.40    4.10
 -28   0   3   -2.80    3.60
 -28   0   3   -1.10    2.70
  26   0  -3    8.30    3.80
 -26   0   3    4.80    2.30
 -26   0   3   -3.20    2.80
  24   0  -3   -1.90    3.50
 -24   0   3    2.00    2.10
 -24   0   3    2.10    2.80
 -22   0   3   -3.00    2.10
  22   0  -3   -3.40    3.30
 -22   0   3   -2.20    1.80
 -20   0   3    0.60    1.90
 -20   0   3    0.50    1.70
 -18   0   3    1.80    1.80
 -18   0   3    2.20    1.70
  18   0  -3   -2.60    2.60
 -18   0   3    2.30    2.30
  16   0  -3    0.80    2.70
 -16   0   3    1.50    2.30
  16   0  -3   -1.30    2.30
 -16   0   3   -1.20    1.40
 -16   0   3   -1.10    1.50
 -14   0   3    0.80    1.30
 -14   0   3   -1.10    1.30
  14   0  -3    0.10    1.80
  14   0  -3    1.20    2.10
 -14   0   3    0.30    1.70
  12   0  -3    0.70    1.70
 -12   0   3    2.10    1.70
  12   0  -3    0.30    1.80
 -12   0   3    0.00    1.50
 -12   0   3   -0.40    1.10
 -10   0   3    2.30    1.60
 -10   0   3   -2.60    1.30
  10   0  -3    0.60    1.60
 -10   0   3    1.60    1.10
  10   0  -3   -1.70    1.50
  10   0  -3    0.80    1.50
 -10   0   3   -0.60    1.20
   8   0  -3    0.60    1.10
  -8   0   3   -1.10    0.90
  -8   0   3   -0.30    1.30
  -8   0   3   -1.00    1.20
   8   0  -3   -1.30    1.20
  -8   0   3   -1.20    0.90
  -6   0   3   -0.70    1.10
  -6   0   3    0.10    1.00
  -6   0   3    0.10    0.80
   6   0  -3    0.50    1.10
  -6   0   3    0.10    1.40
   6   0  -3    0.40    1.00
   6   0  -3    0.50    1.00
  -4   0   3    0.40    0.70
  -4   0   3    0.30    1.00
   4   0  -3    0.10    1.00
   4   0  -3    1.70    1.00
   4   0  -3    0.30    1.00
  -4   0   3    0.00    1.10
   2   0  -3    0.40    0.90
  -2   0   3    1.00    1.00
  -2   0   3   -0.50    0.60
  -2   0   3    1.10    1.00
   2   0  -3    0.90    1.00
   2   0  -3    0.80    0.90
   0   0   3    0.60    1.00
   0   0   3    0.20    0.70
   0   0  -3   -0.10    0.90
   0   0  -3    0.90    1.00
   2   0   3    0.10    0.80
  -2   0  -3    0.20    0.90
   2   0   3    0.70    1.00
  -2   0  -3    0.70    0.80
   2   0   3   -0.50    0.90
   4   0   3    0.90    0.90
   4   0   3    0.20    0.90
   4   0   3   -0.70    1.00
  -4   0  -3   -0.10    0.90
   4   0   3    1.90    1.00
   6   0   3   -0.40    1.10
  -6   0  -3    0.10    1.20
  -6   0  -3   -0.10    1.00
   6   0   3   -0.90    1.00
   6   0   3    1.10    1.40
   6   0   3   -0.90    1.00
  -6   0  -3    1.50    1.10
   8   0   3    1.30    1.20
  -8   0  -3   -0.90    1.10
   8   0   3    0.80    1.30
  -8   0  -3    1.20    1.30
  -8   0  -3    0.20    1.00
   8   0   3    0.00    1.40
 -10   0  -3   -1.80    1.30
 -10   0  -3    2.70    1.40
  10   0   3    1.20    1.50
 -10   0  -3   -0.20    1.50
  10   0   3    0.60    1.10
  12   0   3    0.80    1.40
 -12   0  -3   -1.80    1.50
  12   0   3    0.30    1.70
 -12   0  -3    0.20    1.40
  14   0   3   -2.20    1.40
  14   0   3    4.10    2.20
 -14   0  -3   -0.70    1.80
 -14   0  -3    0.90    1.70
 -14   0  -3    1.00    1.80
 -16   0  -3   -0.20    2.00
  16   0   3    1.10    1.50
 -16   0  -3   -0.50    2.20
 -16   0  -3   -0.90    1.70
 -18   0  -3    2.30    2.00
  18   0   3   -0.80    1.90
 -18   0  -3    1.80    1.80
 -18   0  -3    0.20    2.80
 -20   0  -3    1.50    3.50
 -20   0  -3    0.30    2.00
 -20   0  -3   -3.60    2.00
  20   0   3   -0.50    2.40
 -22   0  -3   -4.80    3.30
 -22   0  -3    2.30    2.60
 -22   0  -3    2.20    2.50
 -24   0  -3   -2.40    2.60
 -24   0  -3   -0.30    2.60
 -24   0  -3    2.90    3.60
 -26   0  -3   -0.70    3.80
 -26   0  -3    2.00    2.80
 -26   0  -3   -0.10    3.20
 -28   0  -3   -2.20    2.90
 -28   0  -3   -7.60    4.00
 -28   0  -3    2.30    4.00
 -30   0  -3    1.70    3.30
 -30   0  -3    4.40    4.70
 -30   0  -3   -3.70    4.70
 -32   0  -3   -4.60    5.50
 -32   0  -3   -1.90    4.80
 -32   0  -3   -2.90    3.50
 -34   0  -3    4.10    4.10
 -34   0  -3    3.70    6.90
 -34   0  -3    2.10    5.70
 -36   0  -3   -2.20    7.20
 -36   0  -3    3.00    4.50
 -36   0  -3   -4.30    6.40
 -38   0  -3   -6.40    7.90
 -38   0  -3    3.60    9.40
 -40   0  -3    2.90    9.10
 -42   0  -3   -7.30   10.70
 -41  -1   3   51.39   10.90
 -41  -1   3   28.80    8.20
 -41   1   3   41.50    8.10
 -41   1   3   18.50   11.80
 -39  -1   3   -0.60    8.10
 -39  -1   3   11.30    6.50
 -39   1   3   -3.60    9.90
 -39   1   3   -4.60    6.70
 -37  -1   3   20.60    5.90
 -37  -1   3    7.00    6.80
 -37  -1   3   -0.80    7.50
  37   1  -3    4.60    8.40
 -37   1   3    5.90    6.10
 -37   1   3    7.10    8.40
 -35  -1   3   80.49    8.60
 -35  -1   3  107.39   11.20
 -35  -1   3  112.49   10.70
  35   1  -3   90.99   11.10
 -35   1   3   85.59   12.10
 -35   1   3   83.29    9.90
 -33  -1   3   87.79    7.90
 -33  -1   3   78.39    9.40
  33   1  -3   87.79   10.20
 -33   1   3   87.29   11.50
 -33   1   3   74.19    8.10
 -31  -1   3   55.49    6.60
 -31  -1   3   47.80    5.60
 -31  -1   3   63.39    8.10
  31   1  -3   48.90    7.90
 -31   1   3   55.09    6.50
 -29  -1   3    6.70    4.00
 -29  -1   3   13.60    3.80
  29  -1  -3   15.90    4.60
 -29   1   3    6.60    5.10
  29   1  -3   20.20    5.40
 -29   1   3   21.00    3.80
 -29   1   3   21.00    3.80
 -27  -1   3  117.89    6.90
 -27  -1   3  128.09    7.40
  27  -1  -3  126.99    7.30
 -27   1   3  126.09    6.20
 -27   1   3   99.59    6.40
  27   1  -3  125.49    9.20
 -27   1   3  132.79    8.70
 -25  -1   3   10.60    3.00
 -25  -1   3    7.80    2.70
  25  -1  -3   14.40    3.80
 -25   1   3    5.70    2.60
  25   1  -3    9.10    4.20
 -25   1   3    9.70    3.90
 -25   1   3   10.90    2.40
  23  -1  -3  948.31   24.30
 -23  -1   3  954.80   24.00
 -23  -1   3 1007.00   26.10
  23   1  -3  947.61   25.90
 -23   1   3  959.10   25.70
 -23   1   3  949.71   22.20
 -23   1   3  964.90   23.60
  21  -1  -3  525.75   13.70
 -21  -1   3  516.95   14.70
 -21  -1   3  513.15   14.50
 -21   1   3  527.95   15.90
  21   1  -3  522.85   16.30
 -21   1   3  514.45   14.00
 -21   1   3  510.05   12.90
 -19  -1   3  404.66   11.60
 -19  -1   3  397.76   12.00
  19  -1  -3  391.56   10.90
 -19   1   3  393.16   12.60
 -19   1   3  407.16   11.30
  19   1  -3  389.76   13.20
 -19   1   3  396.46   10.30
  17  -1  -3   53.59    3.60
 -17  -1   3   53.79    3.60
 -17  -1   3   50.39    4.00
  17  -1  -3   56.59    4.00
 -17   1   3   54.89    4.30
 -17   1   3   57.09    3.10
  17   1  -3   62.39    5.40
 -17   1   3   54.49    3.50
  15  -1  -3 1645.74   37.60
 -15  -1   3 1643.54   37.40
  15  -1  -3 1659.93   36.60
 -15  -1   3 1683.63   38.30
 -15   1   3 1654.33   36.40
 -15   1   3 1722.53   36.30
 -15   1   3 1640.04   38.40
  15   1  -3 1648.94   39.30
 -13  -1   3   90.79    4.90
 -13  -1   3   85.59    4.30
  13  -1  -3   92.39    3.80
 -13   1   3   86.69    4.80
 -13   1   3   82.79    3.70
 -13   1   3   88.79    3.50
  13   1  -3   86.99    5.60
 -11  -1   3  526.35   14.60
 -11  -1   3  536.75   16.80
  11  -1  -3  554.24   13.70
 -11  -1   3  521.05   14.00
 -11   1   3  553.64   12.90
 -11   1   3  529.25   12.40
  -9  -1   3  148.09    7.80
  -9  -1   3  156.18    5.80
   9  -1  -3  156.98    4.40
  -9  -1   3  155.58    6.50
  -9  -1   3  159.38    6.60
   9  -1  -3  152.78    6.20
   9   1  -3  149.09    6.40
  -9   1   3  157.48    4.80
   9   1  -3  163.18    6.90
  -9   1   3  156.88    4.10
  -9   1   3  163.68    5.90
   9   1  -3  150.08    6.60
   7  -1  -3 2620.44   55.89
  -7  -1   3 2523.55   55.99
  -7  -1   3 2620.04   57.19
   7  -1  -3 2620.44   55.19
  -7  -1   3 2557.54   56.79
  -7   1   3 2576.14   54.89
   7   1  -3 2591.04   56.89
  -7   1   3 2474.85   55.59
   7   1  -3 2613.44   56.99
   5  -1  -3   71.69    3.10
  -5  -1   3   79.39    4.70
  -5  -1   3   72.59    3.90
   5  -1  -3   72.39    3.00
  -5  -1   3   76.29    4.20
  -5   1   3   74.69    3.30
   5   1  -3   75.59    4.20
  -5   1   3   73.99    3.10
   5   1  -3   82.09    4.60
   5   1  -3   72.69    4.40
  -3  -1   3 2929.01   62.49
   3  -1  -3 2751.62   60.59
  -3  -1   3 2811.52   61.59
   3  -1  -3 2855.71   60.09
  -3  -1   3 2938.11   61.59
  -3   1   3 2821.42   60.59
   3   1  -3 2737.23   62.19
   3   1  -3 2788.42   61.79
   3   1  -3 2956.70   62.09
  -1  -1   3 4073.09   82.69
  -1  -1   3 4024.20   83.49
  -1  -1   3 3925.71   83.09
  -1  -1   3 3834.22   82.89
   1  -1  -3 3717.63   81.79
   1  -1  -3 3803.52   81.39
   1   1  -3 3797.12   82.69
   1   1  -3 3926.81   83.09
  -1   1   3 3957.20   81.99
  -1   1   3 3680.53   81.09
   1   1  -3 3804.12   83.49
   1  -1   3    2.10    1.30
   1  -1   3   -0.20    1.70
   1  -1   3    1.70    1.70
  -1  -1  -3    1.00    1.00
  -1  -1  -3    0.10    0.60
  -1  -1  -3    2.50    0.70
   1  -1   3   -0.10    1.50
  -1   1  -3    0.80    1.60
   1   1   3    1.80    0.70
  -1   1  -3    1.00    1.30
   1   1   3    0.60    0.50
  -1   1  -3    2.50    1.90
   1   1   3    2.20    1.20
   3  -1   3   47.00    3.70
  -3  -1  -3   47.40    1.80
  -3  -1  -3   46.50    2.90
   3  -1   3   52.19    3.70
   3  -1   3   46.10    3.60
   3  -1   3   48.50    3.00
  -3  -1  -3   47.80    2.10
   3   1   3   49.90    1.70
  -3   1  -3   45.60    3.70
  -3   1  -3   49.70    3.60
  -3   1  -3   50.59    3.10
   3   1   3   49.30    3.10
   3   1   3   46.40    2.20
  -5  -1  -3 2191.78   48.80
   5  -1   3 2268.57   49.80
   5  -1   3 2247.58   48.40
   5  -1   3 2282.07   49.60
   5  -1   3 2283.17   49.90
  -5  -1  -3 2149.78   48.50
   5   1   3 2279.37   49.00
  -5   1  -3 2284.57   49.80
   5   1   3 2156.48   47.60
  -5   1  -3 2254.47   50.19
  -5   1  -3 2226.28   48.70
  -7  -1  -3 4985.40  107.39
   7  -1   3 5130.29  106.69
   7  -1   3 5178.58  108.19
  -7  -1  -3 5051.69  106.39
   7  -1   3 5145.09  108.69
   7   1   3 4991.10  106.29
  -7   1  -3 4974.10  106.89
  -7   1  -3 5015.60  108.59
   7   1   3 5123.99  107.79
  -7   1  -3 5055.49  108.29
  -9  -1  -3    3.30    1.40
   9  -1   3    2.40    1.30
   9  -1   3    0.40    2.20
  -9  -1  -3    0.50    1.50
   9  -1   3    0.10    3.40
  -9   1  -3    1.50    2.70
   9   1   3   -0.20    2.50
   9   1   3    4.90    1.40
  -9   1  -3    3.10    1.30
  -9   1  -3    2.80    2.10
 -11  -1  -3  432.86   11.50
  11  -1   3  440.86   11.00
 -11  -1  -3  435.26   12.20
  11  -1   3  406.96   12.40
 -11   1  -3  431.96   11.20
 -11   1  -3  437.36   13.10
 -11   1  -3  421.76   13.00
 -13  -1  -3  732.63   18.90
  13  -1   3  776.32   17.70
 -13  -1  -3  756.22   18.40
 -13   1  -3  738.53   19.90
 -13   1  -3  752.72   17.80
 -13   1  -3  697.03   23.40
  15  -1   3  560.44   13.80
 -15  -1  -3  543.15   14.60
 -15  -1  -3  525.85   14.90
 -15  -1  -3  545.75   13.00
 -15   1  -3  554.34   16.10
 -15   1  -3  535.25   16.30
  15   1   3  546.45   12.30
 -15   1  -3  555.04   13.80
  17  -1   3   83.19    4.60
 -17  -1  -3   78.19    4.60
 -17  -1  -3   76.49    3.80
 -17  -1  -3   74.69    4.70
 -17   1  -3   75.69    6.10
  17   1   3   73.89    2.80
 -17   1  -3   83.49    4.10
 -17   1  -3   70.69    5.50
 -19  -1  -3 1193.48   27.00
 -19  -1  -3 1175.88   28.70
  19  -1   3 1198.78   28.50
 -19  -1  -3 1155.38   28.70
 -19   1  -3 1158.28   30.10
  19   1   3 1162.28   26.00
 -19   1  -3 1207.48   30.30
 -19   1  -3 1231.58   27.80
 -21  -1  -3 1303.97   31.40
  21  -1   3 1257.07   30.00
 -21  -1  -3 1280.27   31.20
 -21  -1  -3 1280.87   29.70
 -21   1  -3 1283.37   32.90
  21   1   3 1285.67   28.50
 -21   1  -3 1314.67   32.70
 -21   1  -3 1318.07   29.80
 -23  -1  -3  541.95   15.80
 -23  -1  -3  545.75   14.90
  23  -1   3  542.05   16.50
 -23  -1  -3  530.95   15.80
  23   1   3  512.65   13.30
 -23   1  -3  532.35   14.40
 -23   1  -3  536.25   17.40
 -23   1  -3  516.85   16.90
 -25  -1  -3  465.25   14.60
 -25  -1  -3  477.95   14.40
 -25  -1  -3  445.26   15.90
 -25   1  -3  479.85   16.30
 -25   1  -3  463.75   16.60
 -25   1  -3  407.06   13.60
 -27  -1  -3   64.19    6.40
 -27  -1  -3   55.69    6.30
 -27  -1  -3   61.59    7.00
 -27   1  -3   50.49    7.00
 -27   1  -3   66.09    8.00
 -27   1  -3   56.59    5.50
 -29  -1  -3  439.16   15.80
 -29  -1  -3  431.86   14.60
 -29  -1  -3  440.56   14.30
 -29   1  -3  452.75   20.60
 -29   1  -3  429.36   17.00
 -29   1  -3  437.56   12.90
 -31  -1  -3   51.39    7.00
 -31  -1  -3   32.60    5.20
 -31  -1  -3   39.40    5.90
 -31   1  -3   42.90    5.30
 -31   1  -3   43.40    7.80
 -31   1  -3   35.40    7.60
 -33  -1  -3    0.10    5.40
 -33  -1  -3   -2.10    4.80
 -33  -1  -3   14.00    5.60
 -33   1  -3   -8.80    7.60
 -33   1  -3   16.30    7.10
 -35  -1  -3  154.68   11.90
 -35  -1  -3  140.09   10.70
 -35   1  -3  151.48   13.60
 -35   1  -3  157.58   16.80
 -37  -1  -3  469.85   18.80
 -37  -1  -3  487.55   20.10
 -37   1  -3  508.05   22.10
 -37   1  -3  506.75   23.10
 -39  -1  -3   21.30    6.30
 -39  -1  -3    1.00    8.10
 -39   1  -3    7.50    9.40
 -39   1  -3   12.80   11.30
 -41  -1  -3   42.30   10.80
 -41   1  -3   16.50   12.50
 -41   1  -3   36.80   12.40
 -40  -2   3    3.50    7.40
 -40  -2   3    1.30    9.40
 -40  -2   3  -19.00    9.10
 -40   2   3   18.30   13.50
 -38  -2   3    7.30    6.40
 -38  -2   3    9.30    8.90
 -38  -2   3    0.70    7.70
  38   2  -3    5.80    9.30
 -38   2   3   22.50    7.80
 -38   2   3   -1.30   11.50
 -36  -2   3  118.29   14.30
 -36  -2   3  114.89   11.30
 -36  -2   3  132.69   12.40
  36   2  -3  125.39   15.20
 -36   2   3  109.59   13.60
 -36   2   3  129.09   12.50
 -34  -2   3   94.59    9.80
 -34  -2   3  115.89   12.40
 -34  -2   3  101.99   10.80
 -34   2   3  109.79   10.30
  34   2  -3   91.69   10.90
 -34   2   3  103.39   12.20
 -32  -2   3   84.19    8.50
 -32  -2   3   69.59   10.00
 -32  -2   3   85.29   12.80
 -32   2   3   88.49   10.90
 -32   2   3   70.19    9.20
  32   2  -3   63.99   11.90
 -30  -2   3    9.40    4.60
 -30  -2   3    4.00    6.30
 -30  -2   3    0.40    4.10
 -30   2   3   -4.70    4.50
  30   2  -3    4.20    7.30
 -30   2   3    2.30    6.30
 -28  -2   3   70.89    7.40
 -28  -2   3   70.89    6.70
  28   2  -3   53.39    8.10
 -28   2   3   48.90    6.60
 -26  -2   3  232.58    9.30
 -26  -2   3  215.98   10.10
  26   2  -3  192.78   12.20
 -26   2   3  220.08   12.50
 -26   2   3  217.08    9.60
 -24  -2   3    6.20    2.80
 -24  -2   3   10.50    3.60
 -24   2   3    9.30    3.70
  24   2  -3    6.50    4.70
 -24   2   3    1.10    4.30
 -22  -2   3  147.99    6.80
 -22  -2   3  152.38    7.90
 -22   2   3  155.28    7.80
 -22   2   3  153.98    9.30
  22   2  -3  150.28    9.60
 -20  -2   3   98.89    6.20
 -20  -2   3  101.79    5.50
 -20   2   3  101.59    7.60
  20   2  -3  105.09    8.10
 -18  -2   3   89.89    5.90
  18  -2  -3   90.29    4.70
 -18  -2   3   98.59    5.30
 -18   2   3   99.19    6.80
  18   2  -3   94.99    7.10
 -18   2   3  105.59    5.80
 -16  -2   3  180.38    7.10
 -16  -2   3  175.88    8.00
  16  -2  -3  184.68    5.80
 -16   2   3  180.88    8.50
 -16   2   3  193.78    6.80
  16   2  -3  187.48    9.10
 -14  -2   3  367.86   12.50
 -14  -2   3  378.26   11.70
  14  -2  -3  390.06    9.50
  14  -2  -3  387.76    9.60
 -14   2   3  378.86   10.40
  14   2  -3  376.16   13.40
 -14   2   3  397.76   12.80
 -12  -2   3   20.60    3.00
  12  -2  -3   27.90    2.40
 -12  -2   3   29.20    4.10
 -12   2   3   28.30    2.40
 -12   2   3   26.90    2.70
 -12   2   3   31.80    4.10
  12   2  -3   30.10    4.40
 -10  -2   3   64.19    4.60
 -10  -2   3   72.59    5.40
  10  -2  -3   71.99    3.60
  10  -2  -3   69.49    2.50
  10   2  -3   68.59    5.60
 -10   2   3   69.09    3.20
  10   2  -3   77.99    5.70
 -10   2   3   73.99    3.40
 -10   2   3   75.49    5.30
  -8  -2   3 2288.57   53.39
  -8  -2   3 2262.27   51.69
   8  -2  -3 2288.87   49.50
   8   2  -3 2272.47   52.99
   8   2  -3 2305.07   52.89
  -8   2   3 2385.16   49.80
  -8   2   3 2317.77   51.69
  -6  -2   3  632.34   17.20
   6  -2  -3  613.94   15.70
   6  -2  -3  641.44   15.20
   6   2  -3  628.54   17.80
  -6   2   3  626.44   16.70
   6   2  -3  618.94   18.20
  -6   2   3  654.43   15.60
   4  -2  -3   31.60    2.80
  -4  -2   3   27.50    3.80
   4  -2  -3   28.30    2.60
   4   2  -3   24.20    3.70
  -4   2   3   26.80    3.00
  -4   2   3   28.60    3.30
   4   2  -3   31.00    3.80
   2  -2  -3    7.20    1.40
   2  -2  -3    7.30    1.60
   2  -2  -3    8.90    1.80
  -2  -2   3    5.10    2.40
   2  -2  -3    9.50    1.30
  -2   2   3    9.70    1.90
  -2   2   3    9.60    2.00
   2   2  -3    3.40    2.70
   2   2  -3    4.50    2.70
   0  -2  -3 1015.10   22.20
   0  -2   3 1007.90   24.90
   0  -2   3 1017.20   25.90
   0  -2  -3 1034.30   24.00
   0  -2  -3 1032.30   23.00
   0  -2  -3 1049.00   23.10
   0   2  -3  997.10   25.70
   0   2   3 1009.10   23.70
   0   2  -3  991.40   26.30
   0   2  -3 1060.59   25.30
   0   2   3 1036.30   24.40
  -2  -2  -3  345.57    9.10
  -2  -2  -3  336.97    9.20
  -2  -2  -3  341.17    8.30
   2  -2   3  338.67   11.50
  -2  -2  -3  311.67   10.80
   2  -2   3  329.47   10.10
  -2   2  -3  314.67   11.80
  -2   2  -3  329.57   11.40
   2   2   3  334.97    8.90
  -2   2  -3  334.57   10.60
   2   2   3  332.47    9.00
  -4  -2  -3 1506.05   35.30
  -4  -2  -3 1567.74   33.20
   4  -2   3 1543.05   37.30
  -4  -2  -3 1581.04   34.60
  -4  -2  -3 1565.14   33.60
   4   2   3 1569.64   33.80
   4   2   3 1562.74   34.50
  -4   2  -3 1539.85   35.60
  -4   2  -3 1526.55   37.10
  -4   2  -3 1529.15   37.50
  -6  -2  -3  850.31   21.50
  -6  -2  -3  873.61   19.90
   6  -2   3  904.71   20.90
  -6   2  -3  822.02   22.90
   6   2   3  876.41   20.70
  -6   2  -3  893.91   21.40
  -6   2  -3  846.02   23.30
  -8  -2  -3  902.31   20.70
   8  -2   3  914.51   21.10
  -8  -2  -3  873.01   22.20
  -8   2  -3  875.81   23.90
  -8   2  -3  883.81   21.60
  -8   2  -3  883.11   23.80
 -10  -2  -3 2831.92   63.69
  10  -2   3 2969.30   61.99
 -10   2  -3 2911.51   62.59
 -10   2  -3 2858.91   65.39
 -10   2  -3 2824.62   65.49
  12  -2   3   25.30    3.10
 -12  -2  -3   32.80    3.00
 -12  -2  -3   26.60    3.50
 -12   2  -3   29.50    3.40
 -12   2  -3   34.30    4.50
 -12   2  -3   22.20    4.20
  14  -2   3  259.87    7.60
 -14  -2  -3  246.08    8.20
 -14  -2  -3  244.18    9.30
 -14   2  -3  259.67   11.00
 -14   2  -3  264.17   10.60
 -14   2  -3  261.57    8.20
 -16  -2  -3   75.79    4.30
  16  -2   3   65.69    3.90
 -16  -2  -3   57.99    5.20
 -16   2  -3   64.29    6.70
 -16   2  -3   72.89    6.50
 -16   2  -3   74.79    4.30
 -18  -2  -3  445.66   13.10
  18  -2   3  471.85   11.90
 -18  -2  -3  468.55   14.60
 -18   2  -3  449.76   16.10
 -18   2  -3  453.85   15.60
 -18   2  -3  466.95   12.30
 -20  -2  -3   21.20    3.70
 -20  -2  -3   21.20    3.20
  20  -2   3   18.80    3.00
 -20   2  -3   20.60    4.70
 -20   2  -3   14.40    4.90
 -20   2  -3   16.00    2.70
 -22  -2  -3 1092.69   28.40
 -22  -2  -3 1078.39   27.00
  22  -2   3 1009.20   27.70
  22   2   3 1121.59   25.00
 -22   2  -3 1069.09   30.20
 -22   2  -3 1073.09   24.90
 -22   2  -3 1080.79   30.00
 -24  -2  -3  252.17   10.10
 -24  -2  -3  261.07    8.80
 -24  -2  -3  259.57   11.30
 -24   2  -3  268.37   13.00
 -24   2  -3  275.37   13.40
 -24   2  -3  245.08    8.10
 -26  -2  -3  108.69    7.40
 -26  -2  -3  114.99    8.50
 -26  -2  -3  108.99    7.40
 -26   2  -3  110.79    5.50
 -26   2  -3  103.09   10.40
 -26   2  -3  118.89   11.20
 -28  -2  -3   94.59    8.70
 -28  -2  -3  103.79    9.10
 -28   2  -3   90.79   10.00
 -28   2  -3  100.99   12.10
 -30  -2  -3  211.78   11.20
 -30  -2  -3  183.98   15.80
 -30   2  -3  192.18   15.10
 -30   2  -3  182.38   13.50
 -32  -2  -3  125.09   11.00
 -32  -2  -3  123.29   10.40
 -32   2  -3  135.69   13.50
 -32   2  -3  149.39   15.50
 -34  -2  -3   10.50    6.40
 -34  -2  -3   11.20    6.40
 -34   2  -3   19.20    9.70
 -34   2  -3    6.20    8.10
 -36  -2  -3  199.78   13.80
 -36  -2  -3  227.98   14.30
 -36   2  -3  213.98   19.30
 -36   2  -3  212.18   17.30
 -38  -2  -3   12.40    8.00
 -38  -2  -3    5.50    7.30
 -38   2  -3  -29.10   11.60
 -38   2  -3    9.60   10.30
 -40  -2  -3    8.60    7.90
 -40  -2  -3    9.00   11.50
 -40   2  -3   26.80   13.80
 -40   2  -3   27.50   12.50
 -37  -3   3    3.80    8.10
 -37  -3   3    0.20    8.30
 -37  -3   3   -1.60   11.50
  37   3  -3   -7.00   10.80
 -37   3   3   28.00   14.40
 -35  -3   3   30.10    8.00
 -35  -3   3   20.30   10.40
 -35  -3   3   18.90    7.90
 -35   3   3    3.30   11.70
  35   3  -3   24.00   11.10
 -33  -3   3   -4.10    8.20
 -33  -3   3    3.20    6.00
 -33  -3   3    5.20    6.20
  33   3  -3    0.30    8.90
 -33   3   3    8.90   10.60
 -31  -3   3   15.60    6.30
 -31  -3   3   19.50    5.80
 -31  -3   3   18.70    8.10
  31   3  -3   -8.90    8.10
 -31   3   3   24.90    9.10
 -29  -3   3  109.49    9.40
 -29  -3   3  125.69    9.00
 -29  -3   3  115.99   12.50
 -29   3   3  110.39   10.20
  29   3  -3   98.99   14.10
 -29   3   3  124.19   13.80
 -27  -3   3    3.00    4.30
 -27  -3   3   -1.90    6.00
 -27  -3   3    1.00    4.70
  27   3  -3   -5.40    7.10
 -27   3   3   -9.70    6.90
 -27   3   3   -1.50    4.90
 -25  -3   3   -2.20    4.10
 -25  -3   3   -5.50    3.30
 -25   3   3   -3.50    4.40
  25   3  -3   10.20    7.00
 -25   3   3    0.00    6.40
 -23  -3   3   15.30    3.80
 -23  -3   3   32.00    5.60
  23   3  -3   19.80    6.80
 -23   3   3   21.00    6.90
 -23   3   3   22.60    4.60
 -21  -3   3  130.39    7.30
 -21  -3   3  140.69    9.20
  21   3  -3  116.49   11.20
 -21   3   3  128.19    8.70
 -21   3   3  139.79   10.80
 -19  -3   3   38.20    5.10
 -19  -3   3   23.30    4.80
 -19   3   3   36.60    5.50
  19   3  -3   24.10    5.70
 -19   3   3   34.50    6.20
 -17  -3   3  227.88   10.70
 -17  -3   3  238.08    9.30
  17   3  -3  212.38   11.70
 -17   3   3  232.68   11.70
 -17   3   3  239.18    9.60
 -15  -3   3   91.59    7.20
  15  -3  -3   85.39    4.30
 -15  -3   3   95.49    6.30
 -15   3   3   87.79    6.00
 -15   3   3   86.99    7.80
  15   3  -3   91.59    8.20
  13  -3  -3   59.19    4.80
  13  -3  -3   59.89    3.60
  13  -3  -3   56.09    3.60
 -13  -3   3   54.79    6.40
 -13  -3   3   56.79    5.10
  13   3  -3   57.99    7.00
 -13   3   3   68.39    6.80
 -13   3   3   59.29    5.00
 -11  -3   3    6.50    3.20
  11  -3  -3    6.00    2.00
 -11  -3   3   10.20    3.00
  11  -3  -3    8.20    3.10
 -11   3   3    0.70    2.40
 -11   3   3    4.90    3.60
  11   3  -3    0.70    3.20
   9  -3  -3  143.89    7.40
   9  -3  -3  180.18    6.30
  -9  -3   3  192.38    8.40
   9  -3  -3  167.88    5.70
  -9  -3   3  200.98    9.50
   9   3  -3  198.28    9.70
  -9   3   3  182.08    8.80
   9   3  -3  164.58    8.80
   7  -3  -3  161.28    8.20
  -7  -3   3  183.98    9.30
  -7  -3   3  179.78    8.60
   7  -3  -3  183.98    6.00
   7  -3  -3  193.48    7.00
   7   3  -3  195.38    9.30
   7   3  -3  172.08    9.10
  -7   3   3  182.78    8.60
  -5  -3   3   16.10    3.40
  -5  -3   3   15.70    3.80
   5  -3  -3   14.40    2.40
   5   3  -3    6.20    3.10
   5   3  -3   20.10    4.10
  -5   3   3   18.30    3.60
   3  -3  -3   34.10    4.10
   3  -3  -3   31.20    4.00
   3  -3  -3   34.70    3.30
  -3  -3   3   33.10    4.60
  -3   3   3   38.70    4.80
   3   3  -3   34.40    4.70
   3   3  -3   40.20    5.00
   1  -3  -3   63.49    5.00
  -1  -3   3   70.29    6.10
   1  -3  -3   73.39    4.70
   1  -3  -3   68.59    3.90
   1  -3  -3   65.99    5.80
  -1   3   3   65.59    5.60
   1   3  -3   73.89    5.80
   1   3  -3   68.19    6.50
  -1  -3  -3   54.39    5.30
  -1  -3  -3   61.79    3.80
   1  -3   3   51.69    5.90
  -1  -3  -3   58.89    4.60
   1   3   3   57.89    5.40
  -1   3  -3   54.09    5.50
  -1   3  -3   60.39    6.40
  -1   3  -3   64.39    5.60
  -3  -3  -3   97.09    5.10
  -3  -3  -3   98.79    5.00
  -3  -3  -3  110.69    5.80
  -3  -3  -3  104.69    6.70
   3  -3   3  120.99    7.60
   3   3   3  114.49    5.80
  -3   3  -3  111.09    7.70
  -3   3  -3  113.89    7.50
  -3   3  -3   99.49    6.60
   5  -3   3   72.29    6.40
  -5  -3  -3   79.59    4.70
  -5  -3  -3   75.59    4.30
  -5  -3  -3   71.49    5.10
  -5  -3  -3   69.09    7.50
  -5  -3  -3   62.99    5.00
  -5   3  -3   82.49    6.30
  -5   3  -3   70.39    6.60
  -5   3  -3   75.49    6.80
   5   3   3   75.49    4.60
  -7  -3  -3  246.28    7.80
  -7  -3  -3  233.68    9.30
  -7  -3  -3  237.48    7.40
  -7  -3  -3  246.28    8.10
  -7   3  -3  239.98   11.20
  -7   3  -3  247.68    9.70
  -7   3  -3  240.68   11.00
  -9  -3  -3   70.89    5.60
  -9  -3  -3   65.69    3.80
  -9  -3  -3   64.99    4.40
  -9   3  -3   74.89    7.00
  -9   3  -3   65.49    6.90
 -11  -3  -3  126.59    7.00
  11  -3   3  124.79    6.60
 -11  -3  -3  120.29    5.60
 -11   3  -3  125.79    8.80
 -11   3  -3  119.59    8.50
 -11   3  -3  130.49    7.00
 -13  -3  -3  167.38    8.40
 -13  -3  -3  169.68    6.80
 -13   3  -3  160.18   10.10
 -13   3  -3  166.68    7.50
 -13   3  -3  159.48    9.90
 -15  -3  -3  328.67   12.40
 -15  -3  -3  317.97   10.30
  15  -3   3  320.47    9.50
 -15   3  -3  309.87   10.40
 -15   3  -3  335.67   14.30
 -15   3  -3  328.27   14.50
 -17  -3  -3  423.56   12.90
 -17  -3  -3  424.26   14.90
  17  -3   3  423.26   13.50
 -17   3  -3  419.46   17.10
 -17   3  -3  419.16   12.00
 -17   3  -3  437.36   17.10
 -19  -3  -3   34.60    5.40
 -19  -3  -3   37.70    4.60
 -19   3  -3   37.60    4.30
 -19   3  -3   30.10    6.70
 -19   3  -3   32.40    7.00
 -21  -3  -3   11.10    4.90
 -21  -3  -3   18.00    3.50
 -21   3  -3   16.20    7.00
 -21   3  -3   19.10    6.10
 -23  -3  -3   79.99    6.80
 -23  -3  -3   76.79    8.80
 -23   3  -3   70.59    9.80
 -23   3  -3   73.49   10.60
 -25  -3  -3  148.39    9.10
 -25  -3  -3  160.48   11.30
 -25   3  -3  154.58   15.00
 -25   3  -3  141.19   13.40
 -27  -3  -3   28.30    5.50
 -27  -3  -3   32.60    7.20
 -27   3  -3   25.00    7.70
 -27   3  -3   23.40    9.20
 -29  -3  -3   49.99    8.30
 -29  -3  -3   49.60    6.50
 -29   3  -3   49.99   10.10
 -29   3  -3   62.29   11.10
 -31  -3  -3   63.29    9.20
 -31  -3  -3   52.19    7.00
 -31   3  -3   47.00   10.40
 -31   3  -3   69.99   11.60
 -33  -3  -3   15.70    6.10
 -33  -3  -3    6.00    7.80
 -33   3  -3    0.50    9.50
 -33   3  -3   19.10   11.60
 -35  -3  -3   11.10    8.50
 -35  -3  -3    2.00    7.00
 -35   3  -3  -14.10   12.40
 -35   3  -3   -1.40   10.90
 -37  -3  -3    5.10    9.40
 -37  -3  -3   -3.90    8.40
 -37   3  -3   21.00   13.50
 -37   3  -3  -13.60   14.40
 -32  -4   3   51.89   11.50
 -32  -4   3   35.20   11.90
 -32  -4   3   39.80    9.30
 -32   4   3   23.20   14.50
  32   4  -3   40.30   13.20
 -30  -4   3    8.10    9.40
 -30  -4   3   16.70    7.60
 -30  -4   3   16.90    6.40
 -30   4   3    2.00   11.70
  30   4  -3   15.50   10.90
 -28  -4   3   -5.50    8.00
 -28  -4   3   12.60    6.90
 -28  -4   3   -1.60    5.70
  28   4  -3  -13.40    9.60
 -28   4   3    1.30   10.80
 -26  -4   3   12.60    6.20
 -26  -4   3   23.40    5.80
 -26  -4   3   22.00    8.10
 -26   4   3    9.10   10.10
  26   4  -3   19.00    9.00
 -24  -4   3   95.99   11.00
 -24  -4   3   71.19    8.60
 -24  -4   3   62.89    9.40
 -24   4   3   67.09   11.20
  24   4  -3   69.69   10.20
 -22  -4   3  106.19    9.00
 -22  -4   3   92.69   10.20
 -22  -4   3   69.39    9.40
 -22   4   3  105.79   14.50
  22   4  -3   79.49   10.50
 -20  -4   3  155.18   11.50
 -20  -4   3  173.48    9.80
  20   4  -3  144.09   16.50
 -20   4   3  175.78   14.80
 -18  -4   3   93.89    8.20
 -18  -4   3  112.29   10.40
 -18   4   3  122.79   15.60
  18   4  -3  109.89   12.20
 -16  -4   3  187.38   10.00
 -16   4   3  193.88   13.70
 -14  -4   3  150.08   11.10
 -14  -4   3  127.59    8.80
  14   4  -3  117.99   11.60
 -14   4   3  140.39   11.50
 -14   4   3  124.79    8.20
  12  -4  -3  272.77    9.30
 -12  -4   3  272.97   13.60
 -12  -4   3  268.77   11.90
  12   4  -3  257.57   14.20
 -12   4   3  289.97   14.00
 -12   4   3  265.37   10.60
 -10  -4   3  153.08   10.40
  10  -4  -3  151.18    9.30
 -10  -4   3  137.89    8.90
  10  -4  -3  149.19    6.80
  10   4  -3  139.49   10.80
 -10   4   3  148.49   10.70
 -10   4   3  135.59    7.80
  10   4  -3  152.18   10.90
  -8  -4   3  132.99    9.10
   8  -4  -3  133.69    8.50
  -8  -4   3  136.29   10.30
   8  -4  -3  132.29    6.40
  -8   4   3  139.39    9.70
  -8   4   3  132.49    7.30
   8   4  -3  130.19   10.30
   8   4  -3  138.39   10.10
  -6  -4   3  126.09    8.90
   6  -4  -3  109.99    5.90
   6  -4  -3  108.09    7.80
  -6  -4   3   95.59    9.40
   6   4  -3  117.99   10.00
  -6   4   3  120.69    8.80
   6   4  -3  112.79    9.10
  -4  -4   3   20.60    5.40
   4  -4  -3   19.00    3.20
  -4  -4   3   19.90    4.50
   4  -4  -3   11.30    4.30
   4   4  -3   16.10    4.70
   4   4  -3   10.60    5.30
  -4   4   3   15.70    4.80
   2  -4  -3   38.90    4.80
  -2  -4   3   29.80    5.50
  -2   4   3   31.90    5.20
   2   4  -3   29.80    5.20
   2   4  -3   30.10    6.30
   0  -4  -3    8.10    3.20
   0  -4  -3   10.10    3.10
   0  -4   3    6.50    4.60
   0   4   3    4.40    3.80
   0   4  -3    1.20    3.90
   0   4  -3    3.00    4.90
   2  -4   3   88.69    8.50
  -2  -4  -3   77.09    5.60
  -2  -4  -3   89.99    6.50
   2   4   3   87.99    7.20
  -2   4  -3   95.29    9.00
  -2   4  -3   84.49    9.60
  -2   4  -3   71.69    7.30
  -4  -4  -3    8.40    3.60
   4  -4   3    1.30    4.40
  -4  -4  -3    9.20    2.70
  -4  -4  -3    5.50    4.00
  -4   4  -3   10.10    5.20
   4   4   3    3.70    3.90
  -4   4  -3    3.80    3.80
  -4   4  -3   -1.00    5.10
  -6  -4  -3  742.53   20.00
  -6  -4  -3  737.03   21.10
   6  -4   3  686.73   23.40
  -6  -4  -3  752.42   19.10
  -6   4  -3  736.73   24.20
  -6   4  -3  716.23   23.80
  -6   4  -3  721.43   20.90
  -8  -4  -3  555.64   15.30
   8  -4   3  530.85   20.00
  -8  -4  -3  535.15   17.20
  -8  -4  -3  537.05   17.70
  -8   4  -3  527.65   16.60
  -8   4  -3  554.94   20.30
  -8   4  -3  536.05   20.20
 -10  -4  -3  229.48    8.50
 -10  -4  -3  205.28   10.50
 -10  -4  -3  216.28    9.30
 -10   4  -3  205.28    9.60
 -10   4  -3  206.78   13.30
 -10   4  -3  224.38   13.30
 -12  -4  -3   35.40    4.90
 -12  -4  -3   37.10    4.30
 -12  -4  -3   31.10    5.90
 -12   4  -3   26.10    4.50
 -12   4  -3   40.60    7.50
 -12   4  -3   43.00    7.80
 -14  -4  -3   93.99    6.30
 -14  -4  -3  106.19    9.50
 -14   4  -3   97.09    7.30
 -14   4  -3   84.59   12.10
 -14   4  -3  131.89   12.00
 -16  -4  -3   50.49    5.60
 -16  -4  -3   43.90   12.30
 -16   4  -3   65.29    9.60
 -16   4  -3   52.59    9.90
 -18  -4  -3   13.00    3.80
 -18  -4  -3   11.50    5.50
 -18   4  -3    9.70    7.40
 -18   4  -3   17.30    8.10
 -20  -4  -3   52.49    7.10
 -20  -4  -3   43.80    7.30
 -20   4  -3   31.50    9.20
 -22  -4  -3  100.09   11.10
 -22  -4  -3   98.79    8.50
 -22   4  -3  102.09   13.90
 -22   4  -3   99.79   12.60
 -24  -4  -3   -5.70    4.70
 -24  -4  -3    9.70    6.40
 -24   4  -3  -12.30    9.80
 -24   4  -3    0.20    9.00
 -26  -4  -3   19.60    5.50
 -26  -4  -3   18.50    7.70
 -26   4  -3   18.60   11.10
 -26   4  -3   22.00   10.10
 -28  -4  -3    6.40    5.30
 -28  -4  -3    1.00    8.10
 -28   4  -3  -27.60   11.30
 -28   4  -3    0.90   10.40
 -30  -4  -3    5.30    6.60
 -30  -4  -3    6.50    8.60
 -30   4  -3   38.30   14.80
 -30   4  -3   -1.50   10.90
 -32  -4  -3   14.80   10.20
 -32  -4  -3    6.70    7.50
 -32   4  -3   16.80   13.00
 -32   4  -3   24.60   15.60
 -25  -5   3    7.70    9.00
 -25  -5   3   12.80   10.60
 -25  -5   3    7.10    8.10
  25   5  -3   13.40   11.60
 -25   5   3    0.20   13.40
 -23  -5   3   66.59   11.50
 -23  -5   3   53.29    7.60
 -23  -5   3   55.69    9.80
 -23   5   3   61.39   13.80
  23   5  -3   39.20   12.30
 -21  -5   3   12.90    8.90
 -21  -5   3   17.90    6.80
 -21  -5   3   19.30    8.50
 -21   5   3   22.00   12.00
  21   5  -3   24.00   13.30
 -19  -5   3    1.90    7.10
 -19  -5   3    1.50    8.30
 -19  -5   3  -13.10    6.10
  19   5  -3    9.30    9.50
 -19   5   3   17.90   10.40
 -17  -5   3   11.70    7.10
 -17  -5   3   11.00    6.40
 -17  -5   3   18.00    7.80
  17   5  -3    1.10    8.10
 -17   5   3    4.90    9.50
 -15  -5   3   -0.70    6.80
 -15  -5   3    3.70    6.20
 -15  -5   3   -5.70    6.70
  15   5  -3   14.20    8.60
 -15   5   3   22.00    9.40
 -13  -5   3   30.80    7.20
 -13  -5   3   14.80    7.30
 -13  -5   3   27.90    7.80
 -13   5   3   26.30    9.00
  13   5  -3   14.60    8.00
 -11  -5   3    0.00    7.10
 -11  -5   3   -6.10    6.50
 -11   5   3    9.80   10.20
  11   5  -3    7.50    7.60
  -9  -5   3   33.20    7.70
  -9  -5   3   34.10    8.50
  -9   5   3   23.60    8.30
   9   5  -3   34.50    8.40
  -7  -5   3   31.10    7.70
   7  -5  -3   30.90    4.60
  -7  -5   3   27.00    8.10
  -7   5   3   33.60    8.00
   7   5  -3   31.70    8.00
   7   5  -3   43.00    8.70
   5  -5  -3  147.09    8.90
  -5  -5   3  133.19   14.10
  -5  -5   3  125.19   12.60
   5   5  -3  153.98   13.50
  -5   5   3  132.19   11.60
   3  -5  -3   23.40    6.30
  -3  -5   3   37.30    8.90
   3  -5  -3   44.10    6.00
  -3  -5   3   36.30    8.20
   3   5  -3   19.10    7.30
  -3   5   3   36.60    7.10
   3   5  -3   31.80    7.90
  -1  -5   3   12.00    7.90
  -1  -5   3   26.00    7.70
   1  -5  -3   34.80    6.60
   1  -5  -3   16.10    4.50
   1  -5  -3   17.50    4.20
   1   5  -3   19.80    7.00
  -1   5   3    9.60    5.70
   1   5  -3   26.50    7.90
   1  -5   3  101.79   11.40
  -1  -5  -3  101.79    7.30
  -1  -5  -3  107.89    8.50
  -1  -5  -3  107.39    9.60
   1  -5   3   94.39   13.00
   1   5   3  107.79    9.10
  -1   5  -3  100.89   12.40
  -1   5  -3   90.09   10.60
  -3  -5  -3    5.10    5.40
  -3  -5  -3    6.80    4.00
  -3  -5  -3    1.30    4.90
   3  -5   3   -6.50    6.70
  -3   5  -3    8.70    7.20
  -3   5  -3   -2.30    7.00
  -3   5  -3    7.90    5.80
   3   5   3   -0.80    5.60
  -5  -5  -3  -10.20    5.00
   5  -5   3   -3.50    6.60
  -5  -5  -3   -1.00    5.00
  -5  -5  -3    3.80    3.80
  -5   5  -3   -1.30    5.50
  -5   5  -3    1.20    7.30
  -5   5  -3   -6.60    7.10
  -7  -5  -3   17.30    6.10
  -7  -5  -3   19.00    3.90
   7  -5   3    6.20    7.40
  -7   5  -3   19.20    8.00
  -7   5  -3   16.40    8.60
  -7   5  -3   23.00    5.40
   9  -5   3  121.89   13.90
  -9  -5  -3   87.59    7.40
  -9  -5  -3   95.19   11.30
  -9   5  -3  108.99   14.70
  -9   5  -3   87.59    8.80
  -9   5  -3   99.59   11.70
  11  -5   3   -7.80    7.30
 -11  -5  -3    2.80    6.00
 -11  -5  -3   10.00    4.30
 -11   5  -3    6.40    8.50
 -11   5  -3   14.30    8.80
  13  -5   3   35.90    9.40
 -13  -5  -3   54.29    8.20
 -13  -5  -3   31.70    5.00
 -13   5  -3   41.90   10.10
 -13   5  -3   28.00   10.00
  15  -5   3    1.90    8.30
 -15  -5  -3   -5.90    6.30
 -15  -5  -3    2.30    5.30
 -15   5  -3   -9.30    9.10
 -15   5  -3    8.90    9.20
 -17  -5  -3   17.50    8.30
 -17  -5  -3   19.80    7.70
 -17   5  -3   21.80   10.30
 -17   5  -3   20.10   10.00
 -19  -5  -3   18.40    5.70
 -19  -5  -3    8.20    8.30
 -19   5  -3   26.60   11.40
 -19   5  -3   27.60   11.00
 -21  -5  -3   54.09    7.10
 -21  -5  -3   50.59   10.20
 -21   5  -3   48.20   14.00
 -21   5  -3   61.29   12.50
 -23  -5  -3   19.50   10.10
 -23  -5  -3   12.10    6.20
 -23   5  -3   10.20   11.80
 -23   5  -3   24.50   14.40
 -25  -5  -3   21.20   11.20
 -25  -5  -3   10.80    6.80
 -25   5  -3    1.60   12.10
 -25   5  -3    6.20   15.90
 -14  -6   3   77.29   13.70
 -14  -6   3   95.09   13.20
 -14  -6   3  118.79   14.80
  14   6  -3   93.99   14.80
 -14   6   3   94.39   14.70
 -12  -6   3   54.79   11.50
 -12  -6   3   54.69   11.90
 -12  -6   3   45.90   10.20
 -12   6   3   49.30   12.00
  12   6  -3   32.10   11.80
 -10  -6   3    7.70    8.90
 -10  -6   3   10.50   10.20
 -10  -6   3   26.70    9.40
 -10   6   3   -6.40   10.20
  10   6  -3   25.10   10.90
  -8  -6   3    4.90    8.70
  -8  -6   3   19.90    9.80
  -8  -6   3   16.70    9.20
  -8   6   3   28.10   10.40
   8   6  -3   24.00   10.20
  -6  -6   3   42.50   10.50
  -6  -6   3   73.69   12.20
   6  -6  -3   30.30   10.60
  -6  -6   3   47.20    9.60
   6   6  -3   36.10   10.40
  -6   6   3   45.00    9.60
  -4  -6   3   -9.00    9.40
  -4  -6   3   10.80    9.70
  -4  -6   3    9.60    8.20
   4  -6  -3    7.60   10.10
   4   6  -3   14.80    9.20
   4   6  -3   11.70    9.30
  -2  -6   3   26.30   10.40
  -2  -6   3    6.80    8.50
  -2  -6   3   14.70    9.70
   2   6  -3   10.00    9.80
   2   6  -3   15.80    8.60
   0  -6  -3    2.70    6.90
   0  -6   3    9.50    9.40
   0  -6   3   -9.10    7.60
   0  -6   3   -2.10   10.10
   0   6  -3    7.00   10.20
   0   6  -3   31.80    8.60
   2  -6   3   45.20   11.20
   2  -6   3   32.60   11.60
   2  -6   3   31.80    8.50
  -2  -6  -3   30.50    7.70
  -2   6  -3   39.20   13.60
  -2   6  -3   41.90   10.90
   4  -6   3    2.00   10.10
  -4  -6  -3    6.80    7.50
   4  -6   3    6.50   10.20
  -4   6  -3  -13.90    9.40
   6  -6   3  -11.70   10.00
   6  -6   3  -13.80   10.00
  -6  -6  -3   14.90    7.40
  -6   6  -3   38.20   11.10
  -6   6  -3    1.20   11.50
   8  -6   3   -5.00   10.30
  -8  -6  -3   16.40    8.00
  -8   6  -3   31.60   11.80
  -8   6  -3    2.20   10.60
  10  -6   3   31.60   11.80
 -10  -6  -3   16.90    8.70
 -10   6  -3    4.20   11.20
 -10   6  -3   21.50   12.80
  12  -6   3   34.60   13.60
 -12  -6  -3   38.20    9.80
 -12   6  -3   -1.70   11.30
 -12   6  -3    0.60   14.10
 -42   0   4   18.20   12.80
 -42   0   4    7.40    7.80
 -40   0   4   13.00    9.40
 -40   0   4   20.60    6.80
 -38   0   4  190.18   12.20
 -38   0   4  179.98   14.90
 -36   0   4   24.50    5.90
 -36   0   4   40.60    8.40
  34   0  -4   -2.10    5.60
 -34   0   4    6.00    4.60
 -34   0   4    6.40    6.30
 -34   0   4    0.80    4.80
 -32   0   4    6.70    3.90
 -32   0   4   -2.00    6.00
  32   0  -4    2.20    4.80
 -30   0   4  258.27   12.60
  30   0  -4  243.38   11.40
 -30   0   4  269.97   10.20
 -28   0   4   10.90    4.40
  28   0  -4    1.40    4.10
 -28   0   4    1.60    2.80
 -26   0   4  297.87   11.60
  26   0  -4  296.87   11.50
 -26   0   4  280.07    9.80
 -24   0   4  336.77   12.00
  24   0  -4  353.46   12.30
 -24   0   4  340.17   10.70
  22   0  -4  869.31   23.10
 -22   0   4  878.01   21.50
 -22   0   4  860.91   22.60
  20   0  -4  704.43   19.40
 -20   0   4  710.73   17.70
 -20   0   4  697.63   18.90
  18   0  -4   15.80    3.40
 -18   0   4   10.00    2.20
 -18   0   4   11.90    2.40
 -16   0   4  392.26   11.00
 -16   0   4  395.96   11.40
  16   0  -4  413.16   13.90
  16   0  -4  371.76   13.40
  14   0  -4  640.54   17.40
 -14   0   4  623.94   15.80
 -14   0   4  676.83   18.10
  14   0  -4  621.24   17.90
 -14   0   4  628.34   16.30
 -12   0   4    5.00    2.30
 -12   0   4    3.40    1.60
 -12   0   4    1.40    1.60
 -12   0   4    0.00    1.90
  12   0  -4    2.20    2.30
  10   0  -4   21.20    2.90
 -10   0   4   16.50    2.30
 -10   0   4   19.10    3.00
 -10   0   4   13.60    2.30
 -10   0   4   21.20    2.50
  -8   0   4 5039.00  107.79
  -8   0   4 5361.16  108.49
  -8   0   4 4960.30  107.79
   8   0  -4 4989.00  108.29
   8   0  -4 5039.90  108.79
  -8   0   4 5281.07  109.59
   6   0  -4 3580.54   78.89
  -6   0   4 3704.93   78.59
  -6   0   4 3769.42   78.59
  -6   0   4 3604.94   77.99
  -6   0   4 3711.63   79.29
   6   0  -4 3665.23   78.59
   4   0  -4  140.59    5.60
   4   0  -4  141.99    5.20
  -4   0   4  132.29    5.10
  -4   0   4  139.69    4.80
  -4   0   4  137.79    5.00
   4   0  -4  140.09    5.20
  -2   0   4  572.44   14.40
  -2   0   4  581.54   13.80
   2   0  -4  586.64   14.30
  -2   0   4  581.04   14.20
   2   0  -4  567.54   14.40
   2   0  -4  554.24   14.60
   0   0   4   65.49    3.60
   0   0   4   65.09    3.00
   0   0  -4   58.59    3.50
   0   0  -4   62.39    3.50
   0   0   4   62.89    3.30
  -2   0  -4  623.24   16.00
  -2   0  -4  638.94   15.70
   2   0   4  643.74   15.40
   2   0   4  650.53   15.90
  -2   0  -4  653.13   16.10
   2   0   4  652.63   15.60
  -4   0  -4 3022.20   67.09
   4   0   4 3157.38   67.49
   4   0   4 3117.09   66.79
  -4   0  -4 3221.18   66.89
  -4   0  -4 3077.19   67.39
   4   0   4 3124.89   66.79
  -6   0  -4 3302.97   72.89
   6   0   4 3403.96   72.29
  -6   0  -4 3349.96   72.69
   6   0   4 3436.26   72.19
   6   0   4 3379.46   72.59
   6   0   4 3409.26   72.19
  -8   0  -4 1768.12   40.60
  -8   0  -4 1796.02   40.30
   8   0   4 1765.52   40.10
   8   0   4 1835.22   39.70
   8   0   4 1827.82   40.80
  -8   0  -4 1831.62   41.70
 -10   0  -4  913.61   21.30
 -10   0  -4  853.01   22.60
  10   0   4  904.61   20.90
  10   0   4  901.51   21.30
  12   0   4 3809.12   80.99
 -12   0  -4 3788.52   81.89
 -12   0  -4 3819.82   81.39
 -12   0  -4 3794.32   82.69
  14   0   4  806.92   19.60
 -14   0  -4  835.02   20.40
 -14   0  -4  846.02   20.60
 -14   0  -4  824.32   21.40
 -16   0  -4  547.95   15.90
  16   0   4  539.55   13.90
 -16   0  -4  549.85   14.90
 -16   0  -4  573.24   15.20
 -18   0  -4 2385.66   53.09
 -18   0  -4 2450.15   53.39
 -18   0  -4 2302.67   54.29
 -20   0  -4 6411.06  134.29
  20   0   4 6180.68  132.79
 -20   0  -4 6219.98  133.59
 -20   0  -4 6277.37  135.39
 -22   0  -4  668.03   19.70
 -22   0  -4  693.93   18.30
 -22   0  -4  672.63   19.10
 -24   0  -4  161.28    8.90
 -24   0  -4  166.68    8.90
 -24   0  -4  155.78    7.30
 -26   0  -4  236.78   10.50
 -26   0  -4  237.08   11.20
 -26   0  -4  222.18    9.00
 -28   0  -4  212.78   11.70
 -28   0  -4  215.98    9.10
 -28   0  -4  218.18   10.50
 -30   0  -4   76.69    8.80
 -30   0  -4   73.89    7.00
 -30   0  -4   65.99    9.10
 -32   0  -4  652.63   20.90
 -32   0  -4  677.83   22.90
 -32   0  -4  645.94   19.00
 -34   0  -4  341.17   12.50
 -34   0  -4  324.27   16.10
 -34   0  -4  300.97   15.10
 -36   0  -4   41.30    9.00
 -36   0  -4   68.69    8.10
 -36   0  -4   42.90    9.50
 -38   0  -4  232.58   16.40
 -40   0  -4   25.80   10.80
 -41  -1   4    2.70    7.40
 -41  -1   4    1.20   10.40
 -41   1   4   21.90    7.80
 -41   1   4   -6.50   11.80
 -39  -1   4  -10.30    6.10
 -39  -1   4   -0.80    8.80
  39   1  -4    1.30   10.10
 -39   1   4   23.60   10.70
 -39   1   4    5.90    6.60
 -37  -1   4   38.10   11.20
 -37  -1   4   32.00    6.20
 -37  -1   4   35.10    8.20
 -37   1   4   38.20    6.50
 -37   1   4   41.60    9.90
 -35  -1   4    1.70    4.70
 -35  -1   4   -0.70    6.30
 -35  -1   4    3.00    6.50
  35   1  -4    4.10    8.30
 -35   1   4   -0.30    7.60
 -35   1   4    3.80    5.20
 -33  -1   4    9.50    4.90
 -33  -1   4   25.40    6.70
  33   1  -4   27.30    7.60
 -33   1   4   27.30    5.00
 -33   1   4   21.00    7.30
 -31  -1   4   43.00    5.80
 -31   1   4   43.10    7.40
 -31   1   4   50.99    6.40
  31   1  -4   42.80    6.90
 -29  -1   4    2.40    3.60
 -29  -1   4   -1.50    4.10
 -29   1   4    2.70    3.30
 -29   1   4   -1.50    5.00
  29   1  -4   -4.10    5.10
  27  -1  -4   35.00    6.30
 -27  -1   4   36.10    4.70
 -27  -1   4   34.20    4.80
 -27   1   4   31.00    3.90
  27   1  -4   37.30    5.80
 -27   1   4   36.60    6.00
 -25  -1   4   -0.60    2.80
 -25  -1   4   -3.90    2.70
  25  -1  -4    1.50    4.40
 -25   1   4    2.40    4.10
  25   1  -4   -7.10    4.00
 -25   1   4    2.80    2.50
 -23  -1   4   -1.40    2.50
 -23  -1   4   -0.60    2.50
  23  -1  -4    0.00    3.60
 -23   1   4    1.30    4.10
 -23   1   4    2.00    3.10
  23   1  -4   -1.00    3.60
 -23   1   4    0.30    2.30
 -21  -1   4   17.50    2.90
  21  -1  -4   13.10    3.50
 -21  -1   4   13.30    2.80
  21   1  -4   13.40    3.90
 -21   1   4   17.10    2.90
 -21   1   4   15.10    3.40
 -21   1   4   13.50    2.60
  19  -1  -4  366.06   11.60
  19  -1  -4  383.76   11.50
 -19  -1   4  390.56   12.00
 -19  -1   4  384.56   11.50
 -19   1   4  384.06   10.60
 -19   1   4  372.16   12.30
  19   1  -4  374.56   13.20
 -19   1   4  379.56   10.40
 -17  -1   4   83.19    5.10
 -17  -1   4   75.49    4.50
  17  -1  -4   75.99    4.90
  17  -1  -4   85.19    5.10
 -17   1   4   80.29    3.80
  17   1  -4   71.49    5.90
 -17   1   4   72.39    3.90
 -17   1   4   73.19    4.90
 -15  -1   4  182.78    6.90
  15  -1  -4  178.98    6.90
 -15  -1   4  179.38    7.40
  15  -1  -4  196.88    6.60
 -15   1   4  192.38    5.60
 -15   1   4  185.58    7.40
  15   1  -4  188.68    8.50
 -15   1   4  187.58    6.10
 -13  -1   4  453.05   13.50
 -13  -1   4  448.96   12.60
  13  -1  -4  462.25   11.60
  13  -1  -4  467.25   12.40
 -13   1   4  458.15   11.00
 -13   1   4  454.95   13.10
  13   1  -4  439.46   14.10
 -13   1   4  456.05   11.50
 -13   1   4  468.55   11.80
  11  -1  -4  364.36   10.20
 -11  -1   4  351.36   10.50
  11  -1  -4  365.56    9.80
 -11  -1   4  360.66   11.30
 -11   1   4  374.06   10.70
  11   1  -4  341.17   11.70
 -11   1   4  366.96    9.70
 -11   1   4  351.66    8.40
 -11   1   4  345.87   10.50
  -9  -1   4  206.18    7.20
   9  -1  -4  211.48    6.90
  -9  -1   4  193.48    8.90
  -9   1   4  215.88    6.60
  -9   1   4  207.28    5.00
   9   1  -4  196.28    8.20
   9   1  -4  201.18    9.40
   7  -1  -4    2.40    1.90
  -7  -1   4    0.50    1.50
  -7  -1   4    0.90    2.90
   7  -1  -4    2.00    1.50
  -7  -1   4   -0.30    2.20
   7   1  -4   -0.70    2.40
  -7   1   4    1.10    2.10
   7   1  -4    2.90    2.20
  -7   1   4    0.70    1.30
   5  -1  -4 1077.19   23.60
  -5  -1   4  977.00   26.80
   5  -1  -4 1059.49   24.20
  -5   1   4 1048.20   23.90
   5   1  -4 1036.30   25.80
  -5   1   4 1050.09   23.80
  -3  -1   4    3.10    2.00
   3  -1  -4    0.10    1.60
  -3  -1   4    2.00    3.20
   3  -1  -4    0.40    1.10
   3   1  -4    0.60    2.40
  -3   1   4    2.30    1.40
   3   1  -4   -3.00    1.80
  -3   1   4    2.10    1.10
   3   1  -4    0.20    2.20
  -1  -1   4 1469.15   34.00
  -1  -1   4 1459.35   34.70
   1  -1  -4 1507.05   33.60
   1  -1  -4 1516.95   32.10
  -1  -1   4 1520.15   34.50
   1  -1  -4 1505.95   32.40
   1   1  -4 1491.95   34.50
  -1   1   4 1466.75   31.50
  -1   1   4 1518.85   34.50
   1   1  -4 1491.35   35.30
   1   1  -4 1500.45   34.80
   1  -1   4    9.30    3.10
   1  -1   4    7.00    2.70
   1  -1   4   12.00    2.50
   1  -1   4    8.80    2.10
  -1  -1  -4   13.00    2.10
  -1  -1  -4   10.90    1.40
  -1  -1  -4   10.50    1.80
  -1   1  -4   11.70    2.40
   1   1   4   12.20    1.30
  -1   1  -4   13.70    4.00
  -1   1  -4   12.50    2.80
   1   1   4   12.40    1.20
  -3  -1  -4  553.54   13.10
  -3  -1  -4  566.34   12.60
   3  -1   4  551.34   15.10
  -3  -1  -4  543.35   14.20
   3  -1   4  540.75   14.30
   3  -1   4  544.05   15.20
  -3   1  -4  553.44   14.60
   3   1   4  526.05   12.20
   3   1   4  562.94   12.70
  -3   1  -4  535.25   15.60
   3   1   4  544.15   14.30
   5  -1   4 1668.23   39.90
   5  -1   4 1697.43   38.60
   5  -1   4 1615.84   38.30
  -5  -1  -4 1697.63   36.60
  -5   1  -4 1682.53   38.50
   5   1   4 1728.23   36.20
  -5   1  -4 1565.94   40.30
  -5   1  -4 1705.03   37.80
  -7  -1  -4 1777.22   40.80
   7  -1   4 1774.12   41.60
   7  -1   4 1835.92   42.80
   7  -1   4 1846.82   40.60
  -7  -1  -4 1806.82   40.00
  -7   1  -4 1784.42   42.30
  -7   1  -4 1833.72   41.40
  -7   1  -4 1808.12   41.70
   7   1   4 1902.11   39.60
   9  -1   4  120.49    6.50
  -9  -1  -4  115.99    4.90
  -9  -1  -4  116.29    5.40
   9  -1   4  116.09    6.30
   9  -1   4  123.09    5.20
  -9   1  -4  114.99    5.30
  -9   1  -4  112.49    6.30
  -9   1  -4  113.69    6.40
 -11  -1  -4   70.19    4.40
  11  -1   4   72.79    4.30
 -11   1  -4   75.79    5.20
 -11   1  -4   70.49    4.30
  13  -1   4  701.43   17.80
 -13  -1  -4  704.13   18.60
 -13  -1  -4  720.93   18.20
 -13   1  -4  735.03   18.00
 -13   1  -4  726.23   19.70
 -13   1  -4  703.23   19.80
 -15  -1  -4    0.20    1.80
 -15  -1  -4    0.10    1.80
 -15   1  -4    0.40    3.20
 -15   1  -4    2.10    2.40
 -15   1  -4   -0.90    2.70
 -17  -1  -4  219.38    8.40
 -17  -1  -4  219.38    8.20
  17   1   4  219.88    5.70
 -17   1  -4  222.78    7.90
 -17   1  -4  221.58    9.80
 -17   1  -4  227.38    9.60
 -19  -1  -4    3.80    2.30
 -19  -1  -4    7.40    2.30
 -19  -1  -4    4.70    3.00
  19   1   4    4.80    1.20
 -19   1  -4    4.60    3.30
 -19   1  -4    6.90    3.00
 -19   1  -4    3.90    2.40
 -21  -1  -4   95.79    6.10
 -21  -1  -4  102.49    5.60
 -21  -1  -4  102.19    6.10
  21   1   4  105.89    3.80
 -21   1  -4   99.49    7.80
 -21   1  -4   96.49    7.30
 -21   1  -4  110.59    6.10
 -23  -1  -4   77.79    6.20
 -23  -1  -4   81.39    6.50
 -23  -1  -4   82.29    6.10
  23   1   4   78.69    3.70
 -23   1  -4   88.29    7.40
 -23   1  -4   77.09    7.70
 -23   1  -4   82.79    5.40
 -25  -1  -4   88.89    6.60
 -25  -1  -4   80.99    6.80
 -25  -1  -4   84.09    7.90
 -25   1  -4   72.29    5.40
 -25   1  -4   94.39    8.70
 -25   1  -4   63.89    7.80
 -27  -1  -4   37.70    5.30
 -27  -1  -4   39.20    5.80
 -27   1  -4   38.30    6.50
 -27   1  -4   35.20    6.20
 -27   1  -4   29.90    3.70
 -29  -1  -4   38.10    6.10
 -29  -1  -4   27.00    4.70
 -29   1  -4   26.30    6.70
 -29   1  -4   36.20    4.90
 -31  -1  -4  188.48   11.60
 -31  -1  -4  197.88   10.60
 -31  -1  -4  163.28   14.60
 -31   1  -4  166.28   13.00
 -31   1  -4  186.58    8.00
 -31   1  -4  173.58   13.20
 -33  -1  -4    4.80    6.10
 -33  -1  -4    2.20    5.40
 -33   1  -4    6.90    8.10
 -33   1  -4   -1.90    6.70
 -35  -1  -4    5.70    6.40
 -35  -1  -4    9.40    7.10
 -35   1  -4   21.50    8.30
 -35   1  -4    6.40    9.50
 -37  -1  -4   85.89   10.10
 -37  -1  -4   90.59   12.90
 -37   1  -4   86.69   11.70
 -37   1  -4   78.59   11.90
 -39  -1  -4    3.80    9.10
 -39  -1  -4   -1.20    6.50
 -39   1  -4    0.70    9.90
 -39   1  -4   -6.40   11.00
 -41   1  -4   14.50   17.00
 -40  -2   4   30.50    8.70
 -40  -2   4    3.90    9.90
 -40  -2   4   23.70   10.50
 -38  -2   4    1.50    6.80
 -38  -2   4   26.90    9.60
 -38  -2   4    3.60    8.80
  38   2  -4   13.90    9.90
 -38   2   4    1.60   11.40
 -36  -2   4   29.00    7.50
 -36  -2   4   48.20    9.50
 -36  -2   4   38.90    8.00
  36   2  -4   34.60   10.20
 -36   2   4   52.59   10.80
 -34  -2   4   33.00    7.50
 -34  -2   4   39.80    6.60
 -34  -2   4   39.10    9.10
 -34   2   4   40.80    9.50
 -34   2   4   41.90    7.70
  34   2  -4   38.60   10.50
 -32  -2   4   11.40    5.40
 -32  -2   4   -5.30    4.60
 -32   2   4   -3.50    4.80
 -32   2   4   -1.10    7.30
  32   2  -4   -8.50    7.70
 -30  -2   4   24.60    8.90
 -30  -2   4   20.00    5.40
 -30   2   4   31.80    7.90
 -30   2   4   27.00    7.90
 -28  -2   4   10.20    4.40
 -28   2   4    3.30    3.90
  28   2  -4    3.00    6.70
 -28   2   4   22.00    6.50
 -26  -2   4    3.80    3.60
 -26  -2   4   13.20    4.70
 -26   2   4    9.10    5.90
 -26   2   4    4.90    3.50
  26   2  -4   14.40    5.90
 -24  -2   4  189.88    9.60
 -24  -2   4  202.78    8.60
 -24   2   4  181.28   10.80
  24   2  -4  186.18   11.50
 -24   2   4  185.38    8.60
 -22  -2   4  521.45   15.30
 -22  -2   4  528.05   16.70
 -22   2   4  512.85   17.60
  22   2  -4  532.35   18.60
 -20  -2   4   26.30    4.20
 -20  -2   4   33.60    4.20
  20  -2  -4   35.50    6.00
 -20   2   4   26.80    2.80
  20   2  -4   27.30    5.20
 -20   2   4   32.20    5.10
 -20   2   4   33.00    3.90
 -18  -2   4   30.40    4.10
  18  -2  -4   33.00    3.80
  18  -2  -4   25.30    3.60
 -18  -2   4   29.90    4.30
 -18   2   4   32.70    3.00
 -18   2   4   34.80    4.70
 -18   2   4   32.40    3.40
  18   2  -4   35.10    5.20
  16  -2  -4   23.90    3.00
  16  -2  -4   22.50    2.60
 -16  -2   4   23.60    3.20
 -16  -2   4   25.30    4.10
  16   2  -4   20.30    4.30
 -16   2   4   23.90    4.10
 -16   2   4   22.70    2.80
 -14  -2   4  306.17   11.20
  14  -2  -4  312.07    8.90
 -14  -2   4  307.27   10.20
 -14   2   4  293.67    8.40
  14   2  -4  307.17   12.10
 -14   2   4  302.77    8.10
 -14   2   4  304.07   11.10
 -12  -2   4   23.70    3.80
  12  -2  -4   26.70    3.10
 -12  -2   4   29.90    3.80
 -12   2   4   23.70    2.90
  12   2  -4   29.00    4.40
 -12   2   4   21.90    3.50
 -10  -2   4   48.30    4.30
  10  -2  -4   52.89    3.60
 -10  -2   4   47.70    5.00
 -10   2   4   42.90    3.20
  10   2  -4   57.39    5.40
 -10   2   4   48.90    4.60
  10   2  -4   43.50    5.00
  -8  -2   4    0.60    2.40
   8  -2  -4    1.10    1.90
  -8  -2   4    5.90    2.40
   8   2  -4    2.70    2.70
  -8   2   4    2.60    2.50
   8   2  -4   -0.20    2.40
  -8   2   4   -2.80    1.70
   6  -2  -4   15.70    2.40
  -6  -2   4   17.40    2.90
   6   2  -4   16.10    3.50
  -6   2   4   17.10    3.30
  -6   2   4   11.50    2.80
   6   2  -4   11.70    3.20
   4  -2  -4  557.94   14.20
  -4  -2   4  546.35   15.90
   4  -2  -4  550.54   14.20
  -4   2   4  556.24   14.60
   4   2  -4  525.15   16.60
   4   2  -4  547.35   16.10
  -4   2   4  540.55   14.40
   2  -2  -4   41.20    2.70
  -2  -2   4   44.30    4.40
   2   2  -4   39.60    4.50
   2   2  -4   38.00    4.70
  -2   2   4   43.50    3.40
   0  -2  -4    6.20    2.00
   0  -2  -4    8.90    1.40
   0  -2  -4    8.50    1.70
   0  -2   4    8.30    2.90
   0  -2  -4    7.70    1.20
   0   2   4    8.90    1.80
   0   2  -4    0.50    2.80
   0   2  -4    9.20    2.80
   2  -2   4  116.29    6.70
  -2  -2  -4  118.79    3.80
  -2  -2  -4  121.19    5.50
  -2  -2  -4  124.29    3.80
  -2   2  -4  120.79    6.40
  -2   2  -4  110.79    7.30
   2   2   4  123.09    4.50
   4  -2   4 2275.47   52.59
  -4  -2  -4 2298.47   49.60
  -4  -2  -4 2221.28   50.49
  -4   2  -4 2244.78   53.09
  -4   2  -4 2247.18   52.39
  -4   2  -4 2300.57   51.19
   4   2   4 2250.87   48.40
   4   2   4 2298.37   49.10
  -6  -2  -4   97.49    3.90
  -6  -2  -4   91.19    5.10
   6  -2   4   91.09    6.30
  -6   2  -4   90.69    6.70
  -6   2  -4   86.69    6.40
   6   2   4   99.09    4.30
  -6   2  -4   89.99    5.40
  -8  -2  -4    0.90    1.50
   8  -2   4   -0.40    2.60
  -8  -2  -4    1.20    1.90
  -8   2  -4   -4.90    2.80
  -8   2  -4   -0.10    2.70
 -10  -2  -4   30.50    3.60
 -10  -2  -4   25.90    3.70
 -10   2  -4   19.60    3.60
 -10   2  -4   21.40    3.70
 -10   2  -4   25.50    4.30
 -12  -2  -4  454.45   14.20
 -12  -2  -4  458.05   12.80
  12  -2   4  501.25   14.30
 -12   2  -4  485.85   16.20
 -12   2  -4  487.25   13.90
 -12   2  -4  484.25   15.90
  14  -2   4   -0.50    2.90
 -14  -2  -4   -2.20    1.60
 -14  -2  -4   -0.10    2.20
 -14   2  -4    3.90    3.70
 -14   2  -4    3.10    2.60
 -14   2  -4    1.30    3.30
  16  -2   4  186.78    7.70
 -16  -2  -4  189.38    7.80
 -16  -2  -4  177.18    8.10
 -16   2  -4  189.78    7.60
 -16   2  -4  188.58    9.80
 -16   2  -4  180.48    9.50
 -18  -2  -4  194.08    8.90
 -18  -2  -4  193.38    7.70
  18  -2   4  208.38    8.80
 -18   2  -4  195.38    8.00
 -18   2  -4  203.18   10.80
 -18   2  -4  206.08   10.70
 -20  -2  -4  554.34   17.30
  20  -2   4  591.74   17.90
 -20  -2  -4  555.74   16.20
 -20   2  -4  557.74   15.70
 -20   2  -4  586.34   22.00
 -20   2  -4  558.84   19.20
 -22  -2  -4  105.09    6.60
 -22  -2  -4  102.19    7.60
 -22   2  -4   96.19    9.10
 -22   2  -4  100.09    6.90
 -22   2  -4  107.99   10.10
 -24  -2  -4    7.00    3.50
 -24  -2  -4    3.30    4.10
 -24   2  -4    8.30    5.70
 -24   2  -4    1.90    5.00
 -26  -2  -4  140.09    9.60
 -26  -2  -4  125.19    8.90
 -26   2  -4  118.99   11.10
 -26   2  -4  137.99   12.00
 -28  -2  -4   31.70    6.50
 -28  -2  -4   40.60    6.90
 -28   2  -4   41.00    8.20
 -28   2  -4   29.00    8.40
 -30  -2  -4    4.00    5.40
 -30  -2  -4    4.70    5.00
 -30   2  -4    1.00    7.10
 -32  -2  -4   88.39   10.20
 -32  -2  -4   97.69   10.00
 -32   2  -4   84.19   10.80
 -32   2  -4   92.19   11.70
 -34  -2  -4  107.69   11.90
 -34  -2  -4  142.09   11.50
 -34   2  -4  120.79   13.80
 -34   2  -4  113.79   13.30
 -36  -2  -4    2.50    7.50
 -36  -2  -4    8.20    7.10
 -36   2  -4  -15.10   10.80
 -36   2  -4   10.60   10.00
 -38  -2  -4    1.00    8.70
 -38  -2  -4    7.70    7.80
 -38   2  -4   -6.70   11.10
 -38   2  -4  -14.30   11.90
 -37  -3   4   16.70   12.20
 -37  -3   4   30.30    9.40
  37   3  -4   33.00   13.00
 -35  -3   4   25.20   10.50
 -35  -3   4   10.10    7.60
 -35  -3   4   40.70    7.80
  35   3  -4   16.00   11.40
 -35   3   4   25.00   12.30
 -33  -3   4   -1.70    9.00
 -33  -3   4   16.00    6.60
 -33  -3   4   16.10    7.00
  33   3  -4   -6.90    9.60
 -33   3   4   23.20   10.70
 -31  -3   4   19.20    6.40
 -31  -3   4   18.80    8.80
 -31  -3   4   17.00    6.30
 -31   3   4   21.60    9.40
  31   3  -4   13.80    9.20
 -29  -3   4   28.60    6.00
 -29  -3   4   34.60    6.70
  29   3  -4   43.70    9.60
 -29   3   4   27.10    8.50
 -27  -3   4   22.30    6.00
 -27  -3   4   26.20    6.00
  27   3  -4   31.70    9.00
 -27   3   4   21.80    7.70
 -25  -3   4   10.20    4.60
 -25  -3   4    1.40    5.30
 -25   3   4   17.20    7.60
  25   3  -4    4.30    7.30
 -23  -3   4    2.30    4.80
 -23  -3   4   -1.00    3.90
  23   3  -4    7.10    9.40
 -21  -3   4  113.19    7.30
 -21  -3   4  108.19    9.50
  21   3  -4  117.69   11.50
 -21   3   4   98.99    7.70
 -21   3   4  127.69   11.50
 -19  -3   4  155.18    7.90
 -19  -3   4  142.49    9.80
 -19   3   4  146.69    7.20
 -19   3   4  144.79   10.30
  19   3  -4  140.99   11.10
 -17  -3   4   10.00    4.00
 -17  -3   4   11.20    3.60
 -17   3   4   18.20    5.00
 -17   3   4   11.50    2.90
  17   3  -4   12.50    5.10
 -15  -3   4    1.50    3.10
 -15  -3   4    1.70    4.00
  15  -3  -4    1.80    2.40
  15  -3  -4    9.70    4.40
  15   3  -4    5.90    4.30
 -15   3   4    2.80    4.10
  13  -3  -4   88.59    6.50
 -13  -3   4   89.29    7.70
  13  -3  -4   86.79    5.10
 -13  -3   4   92.39    6.50
 -13   3   4   88.09    5.10
  13   3  -4   79.59    7.90
 -13   3   4   98.09    7.60
  11  -3  -4  660.13   22.50
  11  -3  -4  763.22   18.40
 -11  -3   4  765.22   21.20
 -11  -3   4  756.12   22.60
  11   3  -4  751.72   22.90
 -11   3   4  701.33   19.60
 -11   3   4  775.92   21.70
  11   3  -4  758.82   22.60
  -9  -3   4   38.40    5.10
  -9  -3   4   45.20    6.40
   9   3  -4   48.40    6.40
  -9   3   4   39.20    5.00
   9   3  -4   43.50    5.70
  -7  -3   4   40.50    5.20
   7  -3  -4   31.30    4.10
  -7  -3   4   33.40    4.90
   7   3  -4   36.30    5.60
   7   3  -4   31.90    4.90
  -7   3   4   38.60    5.40
  -5  -3   4  385.86   13.70
   5  -3  -4  384.06   11.40
   5   3  -4  398.06   14.20
  -5   3   4  377.06   12.90
   5   3  -4  376.26   14.50
   3  -3  -4  150.98    6.60
  -3  -3   4  146.79    8.20
   3  -3  -4  154.48    4.40
   3   3  -4  133.49    8.80
   3   3  -4  150.68    8.30
  -3   3   4  157.98    7.90
  -1  -3   4   50.49    5.80
   1  -3  -4   46.60    2.80
   1  -3  -4   48.30    4.40
   1  -3  -4   43.10    4.00
   1  -3  -4   48.90    4.10
  -1   3   4   46.90    5.50
   1   3  -4   47.10    6.30
   1   3  -4   50.59    5.60
  -1  -3  -4  258.97    8.00
  -1  -3  -4  251.07    8.80
  -1  -3  -4  261.37    7.20
  -1  -3  -4  259.47    9.20
   1  -3   4  267.47   11.30
   1   3   4  260.27    9.30
  -1   3  -4  260.07   11.90
  -1   3  -4  254.57   10.50
  -3  -3  -4   26.10    3.50
   3  -3   4   13.60    4.00
  -3  -3  -4   22.30    2.50
  -3  -3  -4   19.00    3.70
  -3  -3  -4   23.90    2.80
  -3   3  -4   21.00    4.60
  -3   3  -4   28.10    5.00
  -3   3  -4   18.70    3.50
   3   3   4   19.90    3.10
  -5  -3  -4  353.16   16.40
  -5  -3  -4  402.46   10.70
  -5  -3  -4  404.36   12.70
  -5  -3  -4  393.16   10.10
   5  -3   4  390.66   14.80
  -5   3  -4  387.56   14.70
  -5   3  -4  412.36   13.50
   5   3   4  402.96   11.30
  -5   3  -4  416.46   15.40
  -7  -3  -4 1032.30   26.10
   7  -3   4 1025.70   28.60
  -7  -3  -4 1033.80   23.00
  -7  -3  -4  969.50   24.70
  -7   3  -4  980.60   28.10
  -7   3  -4 1016.00   26.30
  -7   3  -4 1038.30   29.00
  -9  -3  -4    5.50    2.10
  -9  -3  -4    4.70    2.80
   9  -3   4    2.40    3.70
  -9   3  -4    4.40    4.10
  -9   3  -4   10.30    4.50
  -9   3  -4    1.20    3.30
 -11  -3  -4  133.29    5.70
 -11  -3  -4  125.29    7.40
 -11   3  -4  131.49    9.50
 -11   3  -4  134.29    7.70
 -11   3  -4  126.29    9.50
 -13  -3  -4   14.40    3.80
 -13  -3  -4   15.20    2.70
 -13   3  -4   20.40    5.00
 -13   3  -4   21.50    5.40
 -13   3  -4   15.30    3.80
 -15  -3  -4  270.57   11.40
 -15  -3  -4  273.37    9.40
 -15   3  -4  274.07   13.50
 -15   3  -4  275.57   13.80
 -15   3  -4  280.37   10.20
 -17  -3  -4    9.70    3.80
 -17  -3  -4    6.70    2.70
 -17   3  -4    8.90    5.40
 -17   3  -4    4.00    5.60
 -19  -3  -4   10.90    4.70
 -19  -3  -4   12.60    3.30
 -19   3  -4   15.90    6.50
 -19   3  -4   15.00    6.70
 -19   3  -4    3.50    3.60
 -21  -3  -4   68.59    8.10
 -21  -3  -4   70.69    6.10
 -21   3  -4   83.09   10.10
 -21   3  -4   61.59    9.60
 -21   3  -4   79.29    7.10
 -23  -3  -4  193.18   11.30
 -23  -3  -4  185.48    9.50
 -25  -3  -4   24.60    5.90
 -25   3  -4    9.80    7.10
 -25   3  -4   25.50    9.60
 -27  -3  -4    3.50    5.50
 -27  -3  -4   11.20    4.80
 -27   3  -4   -0.50    9.20
 -27   3  -4    9.40    8.20
 -29  -3  -4   85.79   11.20
 -29  -3  -4   77.29    9.20
 -29   3  -4   85.59   11.50
 -29   3  -4   86.19   12.50
 -31  -3  -4   96.19   11.90
 -31  -3  -4   79.39    9.90
 -31   3  -4  118.99   16.80
 -31   3  -4  100.79   13.70
 -33  -3  -4   54.09    9.00
 -33  -3  -4   62.99    8.50
 -33   3  -4   62.39   13.50
 -33   3  -4   52.69   12.80
 -35  -3  -4   23.10    9.00
 -35  -3  -4   32.00    8.20
 -35   3  -4   27.00   14.60
 -35   3  -4   12.30   12.40
 -32  -4   4   20.90   12.10
 -32  -4   4    7.70    7.40
 -32   4   4    5.40   16.90
  32   4  -4   40.60   14.50
 -30  -4   4   16.60    9.80
 -30  -4   4   22.70    7.00
 -30  -4   4    9.80    8.20
  30   4  -4    6.90   11.50
 -30   4   4    8.70   12.60
 -28  -4   4   -1.90    9.10
 -28  -4   4   -6.50    5.40
 -28  -4   4   19.40    7.80
 -28   4   4   -6.10   11.20
  28   4  -4   -1.00   10.40
 -26  -4   4   53.19    7.10
 -26  -4   4   54.19    8.70
 -26   4   4   59.69   11.80
  26   4  -4   57.79   11.20
 -24  -4   4   -3.50    5.40
 -24  -4   4    3.60    6.10
  24   4  -4    1.20    8.30
 -24   4   4   -4.40    9.10
 -22  -4   4    6.20    6.40
 -22  -4   4   -0.50    5.30
  22   4  -4    8.80    8.20
 -22   4   4    2.60    7.90
 -20  -4   4    8.00    5.80
 -20  -4   4    0.10    6.50
 -20   4   4   -5.80    7.60
  20   4  -4   -2.90    7.30
 -18  -4   4   60.49    8.40
 -18  -4   4   57.79    7.10
 -18   4   4   61.19   13.90
  18   4  -4   53.09    8.80
 -16  -4   4    8.30    5.90
 -16  -4   4    1.10    5.10
  16   4  -4    3.70    6.40
 -16   4   4    7.40    6.90
 -14  -4   4   -0.10    5.40
 -14  -4   4    0.00    4.50
 -14   4   4    1.10    6.00
  14   4  -4    3.00    8.70
  12  -4  -4    4.60    3.20
 -12  -4   4   13.20    6.20
 -12  -4   4   11.50    4.80
 -12   4   4    3.90    5.90
  12   4  -4    4.00    5.70
  10  -4  -4  127.59    6.40
 -10  -4   4  114.59   11.00
 -10  -4   4  113.09    9.50
  10   4  -4  129.89   11.20
  10   4  -4  116.49   10.90
 -10   4   4  103.49    9.90
  -8  -4   4   20.20    6.20
   8  -4  -4   23.90    3.30
  -8  -4   4   31.10    5.90
   8   4  -4   27.50    7.50
  -8   4   4   20.70    5.10
   8   4  -4   22.30    5.90
   6  -4  -4   19.80    3.30
  -6  -4   4   18.10    5.20
   6  -4  -4   15.30    3.70
  -6  -4   4   16.90    5.80
  -6   4   4   28.70    5.00
   6   4  -4    6.70    5.70
   6   4  -4    7.70    5.00
   4  -4  -4    7.50    3.00
  -4  -4   4   11.50    5.80
   4  -4  -4    9.10    2.70
  -4  -4   4   10.10    5.00
   4   4  -4    8.60    5.50
  -4   4   4   11.60    4.20
   4   4  -4   15.10    4.80
   2  -4  -4  253.47    8.40
  -2  -4   4  269.27   13.00
   2  -4  -4  257.57    9.80
   2   4  -4  250.47   12.30
   2   4  -4  251.07   13.80
  -2   4   4  246.28   10.80
   0  -4  -4   -1.90    2.80
   0  -4   4   -1.30    4.90
   0  -4  -4    4.40    3.00
   0   4   4   -7.40    3.80
   0   4  -4    7.90    5.30
   0   4  -4   -1.90    4.30
  -2  -4  -4   20.80    3.40
  -2  -4  -4   27.20    4.30
   2  -4   4   20.30    5.70
  -2   4  -4   26.40    6.50
  -2   4  -4   18.00    4.60
   2   4   4   18.80    4.80
   4  -4   4   21.90    6.10
  -4  -4  -4   34.60    4.80
  -4  -4  -4   41.70    5.70
  -4  -4  -4   36.60    4.30
  -4   4  -4   45.30    7.20
  -4   4  -4   34.40    7.10
   4   4   4   35.30    5.10
  -4   4  -4   30.30    5.40
  -6  -4  -4  306.17   12.20
   6  -4   4  316.57   15.00
  -6  -4  -4  315.07    9.80
  -6  -4  -4  312.77   12.00
  -6   4  -4  308.67   15.30
  -6   4  -4  303.47   12.50
  -6   4  -4  301.77   15.40
  -8  -4  -4    4.30    3.80
  -8  -4  -4    1.30    4.00
  -8  -4  -4    1.90    2.30
   8  -4   4    1.10    5.40
  -8   4  -4   -2.40    6.20
  -8   4  -4    2.40    4.20
  -8   4  -4    1.80    5.80
  10  -4   4   -5.00    5.90
 -10  -4  -4    2.90    4.20
 -10  -4  -4    1.80    2.40
 -10   4  -4   -4.90    3.80
 -10   4  -4    2.10    6.40
 -10   4  -4    0.60    6.30
 -12  -4  -4    0.40    2.70
 -12  -4  -4    8.50    4.80
 -12   4  -4   10.00    6.80
 -12   4  -4    0.20    4.00
 -14  -4  -4  244.38   17.00
 -14  -4  -4  267.77    9.60
 -14   4  -4  264.37   16.00
 -14   4  -4  228.68   15.80
 -14   4  -4  246.48   10.80
 -16  -4  -4    0.20    5.00
 -16  -4  -4   10.40    3.20
 -16   4  -4    3.40    7.40
 -18  -4  -4   10.30    3.80
 -18  -4  -4   11.00    5.60
 -18   4  -4    8.60    8.40
 -18   4  -4    4.80    7.60
 -20  -4  -4   14.60    6.10
 -20  -4  -4   20.40    4.90
 -20   4  -4   14.50    8.80
 -20   4  -4    4.60    9.10
 -22  -4  -4  118.09    9.20
 -22  -4  -4  124.29   11.70
 -22   4  -4  109.59   13.30
 -22   4  -4  112.89   15.30
 -24  -4  -4   -3.10    4.80
 -24  -4  -4   -9.30    6.40
 -24   4  -4   16.30    9.60
 -24   4  -4   -8.00   10.20
 -26  -4  -4    5.40    5.60
 -26  -4  -4    3.40    7.30
 -26   4  -4   13.40   12.10
 -26   4  -4   -6.00    9.90
 -28  -4  -4    6.80    8.40
 -28  -4  -4   12.80    6.30
 -28   4  -4    0.80   11.00
 -28   4  -4   11.00   13.00
 -30  -4  -4   24.10    7.40
 -30  -4  -4   40.80   10.20
 -30   4  -4   26.40   13.10
 -30   4  -4   46.30   15.60
 -32   4  -4   25.20   20.40
 -25  -5   4   55.29    8.50
 -25   5   4   35.60   14.60
 -23  -5   4   14.90    8.90
 -23  -5   4    8.20   10.50
 -23  -5   4   -6.50    7.00
 -23   5   4    7.10   12.60
  23   5  -4   14.30   12.50
 -21  -5   4  -10.20    9.10
 -21  -5   4   11.40    6.70
 -21  -5   4    4.10    8.60
  21   5  -4    3.40   10.60
 -21   5   4   31.70   11.70
 -19  -5   4   21.60    9.00
 -19  -5   4   20.50    6.90
 -19   5   4   25.20   10.40
  19   5  -4   47.10   11.20
 -17  -5   4  118.59   14.70
 -17  -5   4  126.79   12.00
  17   5  -4  130.59   16.90
 -17   5   4  135.39   16.30
 -15  -5   4    8.00    8.10
 -15  -5   4   28.00    7.20
  15   5  -4    9.10    8.60
 -15   5   4   27.50    9.70
 -13  -5   4  -16.70    7.50
 -13  -5   4    5.60    6.80
 -13   5   4   -2.50    8.50
  13   5  -4   -6.90    8.50
 -11  -5   4  139.49   12.00
 -11  -5   4  135.59   14.20
 -11   5   4  150.78   19.70
  11   5  -4  144.09   14.80
  -9  -5   4   93.49   11.60
  -9  -5   4  107.59   11.60
   9   5  -4   98.09   11.50
  -9   5   4   92.59   13.10
   9   5  -4  108.59   13.30
   7  -5  -4    4.40    3.90
  -7  -5   4   -8.70    7.40
  -7  -5   4   -5.30    6.80
   7   5  -4   -1.10    7.20
   7   5  -4    7.40    7.80
  -7   5   4    1.10    6.90
  -5  -5   4   63.79    9.00
  -5  -5   4   55.19    9.70
   5  -5  -4   51.49    6.80
  -5   5   4   64.09    8.30
   5   5  -4   37.60    8.50
   5   5  -4   67.49    9.70
  -3  -5   4   -5.40    8.00
   3  -5  -4    3.70    4.40
  -3  -5   4    3.80    6.90
   3   5  -4    2.70    7.50
   3   5  -4   10.00   10.10
  -3   5   4   -1.90    5.90
  -1  -5   4  153.48   14.80
  -1  -5   4  151.38   13.70
   1  -5  -4  151.38    9.40
   1   5  -4  166.08   14.80
  -1   5   4  154.68   11.40
   1   5  -4  151.88   13.00
  -1  -5  -4  157.28   10.10
  -1  -5  -4  141.99   10.80
   1  -5   4  155.58   13.70
  -1   5  -4  144.69   12.70
   1   5   4  163.98   10.20
  -1   5  -4  153.28   15.00
   3  -5   4   40.20    8.50
  -3  -5  -4   47.80    6.80
  -3   5  -4   39.20    7.20
  -3   5  -4   50.39    9.70
   5  -5   4    3.60    7.70
  -5  -5  -4   -3.10    5.60
  -5   5  -4    9.10    6.00
  -5   5  -4   22.80    8.60
  -7  -5  -4   26.20    4.10
   7  -5   4   13.80    8.00
  -7  -5  -4   26.60    6.70
  -7   5  -4   15.40    8.60
  -7   5  -4   27.90    9.10
  -7   5  -4   23.70    6.30
   9  -5   4   -4.40    7.50
  -9  -5  -4    6.60    6.00
  -9  -5  -4    2.90    3.60
  -9   5  -4   14.70    5.80
  -9   5  -4  -10.60    8.20
  -9   5  -4   13.30    8.40
  11  -5   4  151.18   15.40
 -11  -5  -4  183.38   12.20
 -11  -5  -4  146.99    8.20
 -11   5  -4  136.49   15.80
 -11   5  -4  145.29   16.50
 -13  -5  -4  169.68    9.00
 -13  -5  -4  155.88   12.80
  13  -5   4  152.38   15.80
 -13   5  -4  162.88   17.00
 -13   5  -4  158.98   17.10
 -15  -5  -4   40.80    8.10
  15  -5   4   38.90   10.80
 -15  -5  -4   47.30    6.00
 -15   5  -4   35.20   11.10
 -15   5  -4   52.29   11.20
 -17  -5  -4    1.30    5.00
  17  -5   4    2.00    9.70
 -17  -5  -4    8.50    7.50
 -17   5  -4  -11.70    9.90
  19  -5   4   -4.80   10.40
 -19  -5  -4   14.00    8.40
 -19  -5  -4   10.60    5.60
 -19   5  -4    3.40   12.70
 -19   5  -4   10.60   11.00
 -21  -5  -4   59.89   12.70
 -21  -5  -4   50.59    7.30
 -21   5  -4   36.50   12.70
 -21   5  -4   24.00   13.90
 -23  -5  -4   48.40   11.00
 -23  -5  -4   41.10    7.00
 -23   5  -4   50.99   15.70
 -23   5  -4   63.19   14.20
 -10  -6   4    0.50   10.20
 -10  -6   4   28.90   12.50
 -10  -6   4    7.70    9.90
  10   6  -4   -0.10   11.80
 -10   6   4   41.50   12.90
  -8  -6   4   14.20   11.50
  -8  -6   4   17.30    9.70
  -8  -6   4  -10.90    9.80
   8   6  -4   10.10   11.70
  -6  -6   4    4.00   11.10
  -6  -6   4   18.20   10.30
  -6  -6   4    1.20    8.70
   6   6  -4   -1.10   10.30
  -4  -6   4    9.10   11.20
  -4  -6   4   27.60    9.00
  -4  -6   4   33.40   11.10
   4   6  -4   18.40   10.00
   4   6  -4   36.50   11.80
  -2  -6   4   15.90    9.00
  -2  -6   4  -11.30   11.20
  -2  -6   4   -0.10    9.90
   2   6  -4   10.40    9.40
   2   6  -4    6.50   11.40
   0  -6   4   -0.60   10.40
   0  -6  -4  -10.10    7.60
   0  -6   4    4.40    8.60
   0  -6   4   28.00   11.60
   0   6  -4  -10.30   10.50
   0   6  -4    0.60    9.40
   2  -6   4   -4.00   10.40
  -2  -6  -4    6.40    7.30
   2  -6   4   11.10    8.60
   2  -6   4    3.80   12.00
  -2   6  -4  -12.60   10.90
  -4  -6  -4   43.80    8.20
   4  -6   4   65.39   12.40
   4  -6   4   66.09   13.50
  -4   6  -4   39.10   12.70
  -6  -6  -4    3.70    7.80
   6  -6   4  -12.20   10.80
  -6   6  -4   10.80   12.00
   8  -6   4   -9.20   11.50
  -8  -6  -4    1.30    7.90
  -8   6  -4  -10.40   11.70
 -10  -6  -4    3.30    9.40
  10  -6   4   -8.60   14.50
 -10   6  -4  -10.30   12.20
 -10   6  -4   -3.80   15.30
 -40   0   5    2.50   10.30
 -38   0   5    6.30    9.30
 -38   0   5    7.80    5.90
 -36   0   5    3.30    7.20
 -36   0   5    2.00    5.00
 -34   0   5   -3.40    4.50
  34   0  -5   -7.40    6.30
 -34   0   5  -20.30    9.10
 -32   0   5    1.10    3.90
 -32   0   5    1.20    5.80
  32   0  -5   -9.30    6.70
  30   0  -5    2.00    5.20
 -30   0   5    1.00    4.90
 -30   0   5   -3.20    3.10
  28   0  -5    3.50    4.70
 -28   0   5   -1.40    4.30
 -28   0   5    5.60    2.90
  26   0  -5    1.90    4.40
 -26   0   5   -2.70    3.50
 -26   0   5   -2.90    2.50
  24   0  -5   -6.10    3.50
 -24   0   5    0.10    3.00
 -24   0   5    1.50    2.40
 -22   0   5   -1.90    2.10
 -22   0   5    0.80    2.70
  22   0  -5    3.40    4.50
 -20   0   5   -1.30    2.20
  20   0  -5    3.80    3.00
 -20   0   5    4.30    2.20
  18   0  -5    2.80    2.90
 -18   0   5    1.10    1.90
 -18   0   5    2.80    2.10
  16   0  -5   -0.70    2.50
 -16   0   5   -0.30    1.70
 -16   0   5    1.90    1.90
  14   0  -5    5.10    2.70
 -14   0   5    2.50    1.90
 -14   0   5   -0.60    1.60
 -14   0   5   -2.60    2.80
 -12   0   5   -2.10    2.50
 -12   0   5   -0.80    1.70
  12   0  -5   -1.30    2.30
 -12   0   5   -2.10    1.40
  10   0  -5    0.00    2.10
 -10   0   5   -0.20    1.70
 -10   0   5   -1.50    2.30
 -10   0   5    1.40    1.50
   8   0  -5   -1.50    1.70
  -8   0   5    0.20    1.60
  -8   0   5    0.60    1.40
   8   0  -5    2.20    2.00
  -8   0   5    1.70    2.10
  -6   0   5   -1.00    1.80
   6   0  -5   -0.20    1.80
   6   0  -5   -1.20    1.70
  -4   0   5   -0.80    1.80
  -4   0   5   -0.70    1.40
   4   0  -5    0.80    1.70
   4   0  -5   -1.00    1.70
   4   0  -5   -3.20    2.20
  -2   0   5   -2.40    1.60
   2   0  -5    1.30    1.80
   2   0  -5   -0.60    2.20
  -2   0   5   -0.40    1.30
   2   0  -5   -0.30    1.70
   0   0  -5    3.60    1.90
   0   0  -5   -2.40    2.10
   0   0  -5    2.00    1.70
   0   0   5    0.50    1.40
   0   0   5    2.30    1.60
  -2   0  -5   -1.60    1.80
  -2   0  -5    1.20    1.70
   2   0   5   -1.50    1.30
  -2   0  -5    1.40    2.20
   2   0   5    0.90    1.60
  -4   0  -5   -1.80    1.90
  -4   0  -5    0.80    1.70
   4   0   5   -0.80    1.40
  -4   0  -5    1.20    2.20
   4   0   5   -1.00    1.40
   4   0   5   -2.00    1.80
  -6   0  -5    1.80    1.70
   6   0   5   -1.60    1.90
   6   0   5    0.60    1.60
   6   0   5    2.60    1.90
  -6   0  -5   -0.20    2.30
   8   0   5    0.30    1.70
   8   0   5   -2.30    1.90
  -8   0  -5    0.90    2.30
  -8   0  -5    1.10    1.70
  10   0   5    0.90    2.00
 -10   0  -5    1.80    1.80
  10   0   5    0.00    1.70
 -10   0  -5    0.00    2.20
 -12   0  -5    1.10    2.20
 -12   0  -5    1.20    2.20
 -12   0  -5    1.40    1.80
  12   0   5   -1.00    2.10
  12   0   5   -0.10    2.30
 -14   0  -5   -1.50    2.30
 -14   0  -5    0.50    2.50
  14   0   5    1.20    2.10
 -14   0  -5    4.30    1.90
  14   0   5    3.90    2.50
  16   0   5   -0.50    2.20
 -16   0  -5    0.20    2.90
 -16   0  -5    1.30    2.10
 -16   0  -5   -3.00    2.40
  18   0   5   -5.50    2.70
 -18   0  -5    0.60    2.90
 -18   0  -5   -3.10    2.30
 -18   0  -5   -6.20    3.50
 -20   0  -5   -3.40    3.00
 -20   0  -5   -2.10    2.60
 -20   0  -5    0.60    5.00
 -22   0  -5    2.70    2.90
 -22   0  -5    1.90    3.70
 -22   0  -5   -4.00    4.50
 -24   0  -5    1.00    3.20
 -24   0  -5   -1.40    3.60
 -24   0  -5   -3.80    4.10
 -26   0  -5   -4.90    4.50
 -26   0  -5   -1.40    3.20
 -26   0  -5   -0.70    4.50
 -28   0  -5    0.20    3.70
 -28   0  -5   13.50    5.20
 -30   0  -5   -3.50    5.50
 -30   0  -5   -4.30    4.20
 -30   0  -5    3.30    5.70
 -32   0  -5   -2.60    6.40
 -32   0  -5    0.60    4.70
 -32   0  -5    7.50    6.80
 -34   0  -5    0.90    7.50
 -34   0  -5   -5.70    5.00
 -36   0  -5   -5.50    8.30
 -36   0  -5   -8.80    5.30
 -38   0  -5   12.20   10.20
 -40   0  -5    1.30   13.50
 -39  -1   5   -3.60    9.20
 -39  -1   5   24.10    6.70
 -39   1   5    4.70   11.00
 -37  -1   5   12.80    6.00
 -37  -1   5   15.20    8.00
 -37  -1   5   28.80    8.20
 -37   1   5   22.90    9.70
  37   1  -5   39.20   10.20
 -37   1   5    6.80    6.00
 -35  -1   5   20.80    5.90
 -35  -1   5   36.50    7.70
 -35   1   5   16.10    8.20
 -35   1   5   10.20    5.40
 -33  -1   5   -0.70    5.80
 -33  -1   5    5.40    5.00
  33   1  -5    4.50    8.60
 -33   1   5   12.60    6.90
 -33   1   5   11.60    4.50
 -31  -1   5    4.50    5.20
 -31  -1   5    3.00    5.30
 -31   1   5    2.00    5.80
  31   1  -5    9.50    6.80
 -31   1   5   -4.40    3.80
 -29  -1   5   -9.70    5.10
 -29  -1   5    6.30    4.10
  29  -1  -5   14.50    5.20
 -29   1   5    9.10    5.60
 -29   1   5    3.10    3.30
  29   1  -5   -3.00    5.70
 -27  -1   5  152.28    8.20
 -27  -1   5  144.99    9.00
  27  -1  -5  165.88    9.20
 -27   1   5  170.98   10.60
  27   1  -5  140.79   11.10
 -27   1   5  151.68    7.00
 -25  -1   5  645.94   18.80
  25  -1  -5  656.93   18.60
 -25  -1   5  657.83   18.60
  25   1  -5  651.03   21.00
 -25   1   5  669.33   17.20
 -25   1   5  634.94   20.30
  23  -1  -5  109.09    7.40
 -23  -1   5  111.89    6.50
 -23  -1   5   97.49    6.50
 -23   1   5  108.09    5.60
  23   1  -5  109.89    8.40
 -23   1   5  108.09    7.30
  21  -1  -5  347.87   12.80
 -21  -1   5  362.36   11.70
 -21  -1   5  356.86   11.80
  21   1  -5  347.87   13.70
 -21   1   5  347.17   10.10
  19  -1  -5  125.79    9.30
  19  -1  -5  122.89    7.20
 -19  -1   5  119.99    6.40
 -19  -1   5  126.09    6.10
 -19   1   5  124.29    5.20
  19   1  -5  119.69    7.70
 -19   1   5  108.89    6.40
 -19   1   5  126.59    6.90
  17  -1  -5  768.52   19.40
 -17  -1   5  785.32   20.00
  17  -1  -5  723.43   21.10
 -17  -1   5  763.42   20.40
 -17   1   5  777.52   19.10
 -17   1   5  777.22   20.60
 -17   1   5  782.42   18.00
  17   1  -5  765.12   21.80
 -15  -1   5   23.50    3.10
 -15  -1   5   15.10    3.20
 -15   1   5   24.00    3.30
  15   1  -5   23.70    3.90
 -15   1   5   21.20    2.80
 -15   1   5   25.20    2.20
 -13  -1   5  101.39    5.70
 -13  -1   5   96.69    5.10
  13   1  -5   98.89    6.50
 -13   1   5  102.09    3.40
 -13   1   5  100.79    5.30
 -13   1   5  100.29    4.50
 -11  -1   5  736.23   19.10
 -11  -1   5  771.82   20.30
 -11   1   5  737.73   19.00
  11   1  -5  738.93   20.60
  11   1  -5  757.72   20.30
 -11   1   5  771.52   16.60
  -9  -1   5 1951.40   45.30
  -9  -1   5 2023.60   46.60
   9   1  -5 2018.60   46.70
  -9   1   5 2067.59   43.20
  -9   1   5 2050.29   45.00
   9   1  -5 2004.00   46.90
   7   1  -5  177.38    7.90
   7   1  -5  172.68    7.50
  -7   1   5  156.88    6.70
  -5  -1   5  296.87    9.60
   5  -1  -5  284.87    9.60
   5  -1  -5  288.17    8.50
   5   1  -5  279.07   10.10
   5   1  -5  291.17   10.70
  -5   1   5  296.87    8.50
  -3  -1   5  163.88    6.80
   3  -1  -5  167.58    4.90
   3  -1  -5  168.98    5.70
   3  -1  -5  170.98    6.60
   3   1  -5  148.09    8.70
   3   1  -5  161.38    7.10
  -3   1   5  171.58    5.50
   1  -1  -5 1803.12   38.70
  -1  -1   5 1786.42   40.90
   1  -1  -5 1816.82   39.10
   1  -1  -5 1793.52   40.40
  -1   1   5 1868.61   38.00
   1   1  -5 1747.83   41.10
   1   1  -5 1678.63   43.70
  -1   1   5 1792.92   38.70
  -1  -1  -5 1618.44   35.20
  -1  -1  -5 1592.04   36.80
   1  -1   5 1644.64   37.40
  -1  -1  -5 1597.94   35.30
  -1   1  -5 1577.84   38.30
   1   1   5 1648.14   35.10
   1   1   5 1597.84   34.70
  -1   1  -5 1590.94   37.40
   3  -1   5    0.50    2.10
  -3  -1  -5    0.80    1.60
  -3  -1  -5    0.20    1.80
  -3  -1  -5    0.20    1.40
  -3   1  -5    0.90    1.90
   3   1   5    0.40    0.80
  -3   1  -5    0.10    2.60
   3   1   5    1.30    1.00
   5  -1   5  120.89    6.40
  -5  -1  -5  127.09    4.60
  -5  -1  -5  123.59    5.70
  -5  -1  -5  134.59    5.20
   5   1   5  127.29    4.30
  -5   1  -5  126.19    7.20
   5   1   5  125.99    3.60
  -5   1  -5  121.89    6.00
   5   1   5  128.39    4.40
  -7  -1  -5 1139.29   28.00
  -7  -1  -5 1187.78   27.30
   7  -1   5 1205.38   29.00
  -7   1  -5 1164.68   29.70
  -7   1  -5 1170.98   28.70
   7   1   5 1164.48   26.30
  -7   1  -5 1168.18   28.10
  -9  -1  -5  417.16   11.80
  -9  -1  -5  405.36   12.20
   9  -1   5  423.76   13.10
  -9   1  -5  410.56   12.10
   9   1   5  384.86   10.80
  -9   1  -5  394.76   13.40
  -9   1  -5  398.86   12.90
  11  -1   5  371.36   12.50
 -11  -1  -5  371.06   11.50
 -11  -1  -5  364.66   11.20
 -11   1  -5  369.86   12.90
 -11   1  -5  371.96   11.40
 -11   1  -5  378.96   12.50
 -13  -1  -5  245.28    8.80
  13  -1   5  249.48   10.20
 -13  -1  -5  244.58    9.00
 -13   1  -5  254.87   10.20
 -13   1  -5  251.67    8.90
 -13   1  -5  242.28   10.20
 -15  -1  -5   84.99    5.20
 -15  -1  -5   81.89    5.20
 -15   1  -5   73.79    6.40
 -15   1  -5   77.29    6.40
 -15   1  -5   77.99    5.00
 -17  -1  -5 1631.84   38.60
 -17  -1  -5 1639.84   38.80
 -17   1  -5 1637.84   38.00
 -17   1  -5 1616.94   40.60
 -17   1  -5 1639.24   40.00
 -19  -1  -5 1435.86   35.60
 -19  -1  -5 1468.95   35.70
 -19   1  -5 1543.55   36.70
 -19   1  -5 1455.55   36.40
 -19   1  -5 1431.76   37.40
 -21  -1  -5  209.98    9.50
 -21  -1  -5  206.38    9.10
 -21  -1  -5  218.08    7.60
 -21   1  -5  194.88   10.40
 -21   1  -5  209.18    8.40
 -21   1  -5  215.08   10.50
  21   1   5  203.38    5.50
 -23  -1  -5   -6.40    3.40
 -23  -1  -5    5.30    3.60
 -23  -1  -5    0.60    3.30
 -23   1  -5    1.90    2.70
 -23   1  -5    8.70    4.40
 -23   1  -5  -10.60    4.40
 -25  -1  -5  176.08    8.90
 -25  -1  -5  178.18    9.90
 -25  -1  -5  178.28    9.20
 -25   1  -5  187.88   11.30
 -25   1  -5  171.98    8.10
 -25   1  -5  183.98   11.60
 -27  -1  -5  327.07   14.00
 -27  -1  -5  335.27   12.90
 -27   1  -5  311.67   11.10
 -27   1  -5  314.37   14.70
 -29  -1  -5   15.90    5.00
 -29  -1  -5   22.10    6.00
 -29   1  -5   22.40    7.00
 -29   1  -5   31.10    7.70
 -29   1  -5   21.80    3.80
 -31  -1  -5  181.28   11.20
 -31  -1  -5  211.68   12.90
 -31   1  -5  213.88   13.70
 -31   1  -5  177.08   13.90
 -31   1  -5  180.78    8.80
 -33  -1  -5  307.27   16.00
 -33  -1  -5  317.57   14.30
 -33   1  -5  324.27   17.40
 -33   1  -5  318.37   17.60
 -35  -1  -5  118.59   13.70
 -35  -1  -5  112.39   10.80
 -35   1  -5  109.09   14.80
 -35   1  -5  100.29   15.00
 -37  -1  -5   10.70    8.70
 -37  -1  -5   13.80    7.10
 -37   1  -5   16.90   11.40
 -37   1  -5   20.20   10.60
 -39  -1  -5   11.90    7.50
 -39  -1  -5    5.80   10.80
 -39   1  -5   26.30   12.30
 -38  -2   5   -6.50    7.90
 -38  -2   5    6.20    9.20
 -38  -2   5   -7.40    9.70
  38   2  -5    3.30   10.80
 -38   2   5    7.40   12.20
 -36  -2   5   13.20    7.50
 -36  -2   5   -2.40    6.50
 -36  -2   5   19.00    9.60
 -36   2   5   -0.10   10.00
  36   2  -5   20.20   10.30
 -34  -2   5    6.80    6.80
 -34  -2   5    2.30    5.70
  34   2  -5    1.90    9.50
 -34   2   5    9.10    8.90
 -32  -2   5   29.10    6.40
 -32  -2   5   35.20    6.70
 -32   2   5   45.30    9.00
  32   2  -5   38.20   10.10
 -30  -2   5   11.00    5.30
 -30  -2   5    9.20    5.30
  30   2  -5   18.00    8.50
 -30   2   5   10.60    7.20
 -28  -2   5    0.60    4.70
 -28  -2   5    6.90    4.80
 -28   2   5    4.10    4.70
 -28   2   5    7.70    6.50
 -26  -2   5   48.30    6.90
 -26  -2   5   67.49    8.00
  26   2  -5   49.30    8.80
 -26   2   5   49.99    6.50
 -26   2   5   60.19    8.30
 -24  -2   5  125.89    7.70
  24  -2  -5  111.89    7.90
 -24  -2   5  117.19    8.70
  24   2  -5  131.79   11.50
 -24   2   5  106.59   10.50
 -24   2   5  109.29    7.00
 -22  -2   5   10.50    3.40
  22  -2  -5    6.30    3.80
 -22  -2   5    9.30    4.00
 -22   2   5    4.60    4.60
  22   2  -5    4.80    5.20
 -22   2   5    6.50    3.20
 -20  -2   5   72.39    7.00
  20  -2  -5   70.69    6.40
 -20  -2   5   78.19    5.70
 -20   2   5   59.69    4.70
 -20   2   5   69.69    7.30
  20   2  -5   73.19    8.10
  18  -2  -5  371.66   10.30
 -18  -2   5  343.47   13.20
  18  -2  -5  380.76   11.60
 -18  -2   5  363.46   12.20
 -18   2   5  349.27    9.70
 -18   2   5  370.86   13.50
  18   2  -5  379.86   14.90
  16  -2  -5    6.00    3.30
 -16  -2   5    8.60    3.50
 -16  -2   5   10.00    2.90
  16   2  -5   15.10    4.50
 -16   2   5   13.20    3.00
 -16   2   5   10.80    3.40
 -14  -2   5  363.86   12.00
  14  -2  -5  388.26   11.60
 -14  -2   5  370.16   13.30
 -14   2   5  358.56   10.70
 -14   2   5  367.06   12.60
  14   2  -5  383.86   14.10
 -12  -2   5  200.88    8.30
 -12  -2   5  187.78    9.30
  12  -2  -5  198.98    7.80
  12   2  -5  200.58    9.60
  12   2  -5  207.08    9.80
 -12   2   5  215.38    8.60
 -12   2   5  194.58    8.50
 -10  -2   5 1296.57   32.40
 -10  -2   5 1358.46   34.00
 -10   2   5 1312.67   32.00
  10   2  -5 1358.86   34.10
  10   2  -5 1327.47   34.00
  -8  -2   5   18.50    3.80
  -8  -2   5   20.30    3.30
   8  -2  -5   20.90    3.10
   8   2  -5   18.30    4.00
  -8   2   5   23.20    3.40
   8   2  -5   20.20    3.80
   6  -2  -5  598.64   15.70
  -6  -2   5  589.44   17.20
   6   2  -5  569.04   18.20
   6   2  -5  590.34   17.80
  -6   2   5  599.94   15.90
   4  -2  -5    7.60    2.10
  -4  -2   5   12.00    2.90
   4  -2  -5   11.70    2.60
   4   2  -5    6.40    2.80
  -4   2   5   12.70    2.90
   4   2  -5    8.60    3.10
  -2  -2   5    8.70    3.00
   2  -2  -5   12.20    2.00
   2  -2  -5   10.30    2.50
   2   2  -5    7.90    2.80
  -2   2   5    9.00    2.30
   2   2  -5    9.80    3.40
   0  -2   5   90.19    6.00
   0  -2  -5   95.49    3.80
   0  -2  -5   94.89    5.10
   0   2  -5   87.09    5.90
   0   2  -5   89.79    7.00
   0   2   5   94.49    4.40
  -2  -2  -5  940.71   24.10
  -2  -2  -5  974.00   21.50
   2  -2   5  960.70   25.80
  -2  -2  -5  975.80   21.70
  -2   2  -5  947.81   26.70
   2   2   5 1052.19   23.30
  -2   2  -5  957.40   25.10
  -4  -2  -5  233.58    6.80
  -4  -2  -5  240.48    8.50
   4  -2   5  227.28    9.70
  -4  -2  -5  238.18    6.10
  -4   2  -5  239.48    9.10
   4   2   5  233.58    6.90
  -4   2  -5  231.58   10.60
   6  -2   5   -1.10    2.80
  -6  -2  -5    3.90    1.80
  -6  -2  -5   -0.10    1.90
  -6   2  -5    0.40    3.10
  -6   2  -5    1.10    2.30
   6   2   5    1.40    1.70
  -6   2  -5    3.10    3.20
   8  -2   5 1164.18   30.30
  -8  -2  -5 1178.08   26.60
  -8  -2  -5 1122.79   28.30
  -8   2  -5 1150.18   28.50
  -8   2  -5 1175.38   30.20
   8   2   5 1134.69   26.70
  -8   2  -5 1136.59   30.80
 -10  -2  -5   -0.70    2.00
  10  -2   5    2.30    3.50
 -10  -2  -5    3.30    2.10
 -10   2  -5    9.40    3.50
 -10   2  -5    0.10    3.30
 -10   2  -5    2.70    2.50
  12  -2   5  245.18   10.70
 -12  -2  -5  236.28    9.40
 -12  -2  -5  242.28    8.20
 -12   2  -5  229.18   10.70
 -12   2  -5  236.58    9.20
 -12   2  -5  236.58   11.20
 -14  -2  -5   18.20    3.60
 -14  -2  -5   21.10    2.90
 -14   2  -5   29.80    5.20
 -14   2  -5   22.20    4.90
 -14   2  -5   17.70    3.60
 -16  -2  -5  320.37   11.70
 -16  -2  -5  345.17   10.90
 -16   2  -5  329.07   11.30
 -16   2  -5  337.87   13.80
 -16   2  -5  326.27   14.00
 -18  -2  -5   33.30    4.60
 -18  -2  -5   39.00    5.10
 -18   2  -5   32.70    5.80
 -18   2  -5   28.60    5.30
 -18   2  -5   37.20    4.40
 -20  -2  -5  176.88    8.20
 -20  -2  -5  173.18    9.10
 -20   2  -5  185.98   11.40
 -20   2  -5  172.68    8.10
 -20   2  -5  169.88   11.30
 -22  -2  -5   46.20    6.00
 -22  -2  -5   35.70    4.60
 -22   2  -5   36.40    6.80
 -22   2  -5   58.69    8.20
 -22   2  -5   38.10    4.40
 -24  -2  -5   80.09    8.40
 -24  -2  -5   73.59    7.40
 -24   2  -5   72.49    6.40
 -24   2  -5  103.19   11.30
 -24   2  -5   74.69    9.50
 -26  -2  -5  265.87   12.30
 -26   2  -5  238.58    9.80
 -26   2  -5  264.17   15.70
 -26   2  -5  276.97   16.40
 -28  -2  -5   96.09   10.00
 -28  -2  -5   96.39    9.90
 -28   2  -5  121.19   14.80
 -28   2  -5   85.09   11.60
 -30  -2  -5    4.20    5.90
 -30  -2  -5   -1.20    5.80
 -30   2  -5   -0.80    7.70
 -30   2  -5  -14.10    9.30
 -32  -2  -5  239.98   13.80
 -32  -2  -5  246.38   13.90
 -32   2  -5  191.78   16.70
 -32   2  -5  253.57   18.90
 -34  -2  -5  217.18   13.90
 -34  -2  -5  233.58   15.00
 -34   2  -5  209.98   19.40
 -34   2  -5  201.78   18.80
 -36  -2  -5   13.30    9.00
 -36  -2  -5   17.00    7.80
 -36   2  -5   -5.40   11.10
 -36   2  -5   -2.90   11.90
 -38  -2  -5   16.60    8.80
 -38  -2  -5   31.00   11.00
 -38   2  -5   24.20   14.10
 -38   2  -5   50.69   16.20
 -35  -3   5   14.40    8.70
 -35  -3   5   25.10    8.50
 -35  -3   5   18.60   11.90
 -35   3   5   11.40   13.30
  35   3  -5   19.10   12.40
 -33  -3   5    4.90    7.40
 -33  -3   5    8.30    7.10
  33   3  -5  -14.40   10.30
 -33   3   5    8.90   11.00
 -31  -3   5   12.50    7.30
 -31  -3   5   24.00    6.20
 -31   3   5   -5.90    9.70
  31   3  -5   10.00   10.00
 -29  -3   5   -2.00    5.10
 -29  -3   5    3.60    5.80
  29   3  -5   -2.20    8.60
 -29   3   5   -0.30    8.20
 -27  -3   5    3.30    5.90
 -27  -3   5    4.40    5.00
 -27   3   5   -4.00    7.50
  27   3  -5   12.00    8.30
 -25  -3   5   14.40    4.90
 -25  -3   5   13.20    6.10
  25   3  -5  -10.80    7.30
 -25   3   5    2.80    6.80
 -23  -3   5   -1.10    5.20
 -23   3   5   13.20    6.80
  23   3  -5   21.20    7.30
 -21  -3   5  135.99   12.10
 -21  -3   5  145.29    9.00
 -21   3   5  131.59   11.60
  21   3  -5  150.28   13.20
 -19  -3   5   -0.30    4.70
 -19  -3   5    1.40    3.80
  19   3  -5    6.40    6.00
 -19   3   5    0.10    5.30
  17  -3  -5   18.20    3.90
 -17  -3   5    7.80    5.00
 -17  -3   5    6.10    3.50
  17   3  -5   12.50    5.60
 -17   3   5   14.30    5.40
  15  -3  -5   60.89    6.20
 -15  -3   5   68.49    8.20
 -15  -3   5   57.19    6.50
  15   3  -5   62.89    8.10
 -15   3   5   61.39    7.90
  13  -3  -5  612.94   17.00
 -13  -3   5  615.74   18.90
 -13  -3   5  631.14   20.70
 -13   3   5  619.74   19.50
  13   3  -5  640.14   21.30
  13   3  -5  643.84   20.90
 -11  -3   5  254.17   12.50
 -11  -3   5  249.38   11.00
  11  -3  -5  264.47    9.10
  11   3  -5  275.77   12.90
 -11   3   5  261.97   11.10
  11   3  -5  263.37   12.50
   9  -3  -5  153.28    6.90
  -9  -3   5  154.18    8.60
  -9  -3   5  154.68    9.90
   9   3  -5  149.19    9.50
  -9   3   5  147.59    8.10
   9   3  -5  148.59   10.00
  -7  -3   5    9.10    4.20
  -7  -3   5   -2.20    3.10
   7  -3  -5    3.20    2.40
   7   3  -5    1.30    3.80
   7   3  -5   -6.20    3.50
  -7   3   5    3.20    3.30
   5  -3  -5  576.24   15.70
  -5  -3   5  565.94   18.20
   5   3  -5  561.94   18.60
  -5   3   5  570.54   16.70
   5   3  -5  568.34   19.50
  -3  -3   5  333.17   13.10
   3  -3  -5  323.27   10.70
   3   3  -5  330.97   13.10
  -3   3   5  334.07   11.60
   3   3  -5  338.37   14.30
  -1  -3   5  310.97   13.90
   1  -3  -5  320.67   10.50
   1  -3  -5  313.57    9.80
   1   3  -5  304.57   13.80
  -1   3   5  304.97   10.90
   1   3  -5  314.07   12.50
  -1  -3  -5   65.79    4.90
  -1  -3  -5   68.89    3.20
  -1  -3  -5   63.49    3.80
   1  -3   5   76.29    7.20
  -1  -3  -5   73.49    5.30
  -1   3  -5   69.19    7.70
   1   3   5   72.79    5.60
  -1   3  -5   56.79    6.60
  -3  -3  -5   13.70    3.60
   3  -3   5   13.30    4.20
  -3  -3  -5   19.40    2.10
  -3  -3  -5   18.80    2.10
  -3  -3  -5   20.30    3.40
   3   3   5   17.20    3.10
  -3   3  -5   19.70    4.30
  -3   3  -5   25.30    5.30
  -5  -3  -5   20.50    2.60
   5  -3   5    6.60    4.30
  -5  -3  -5   16.60    3.40
  -5  -3  -5    9.80    4.00
  -5   3  -5   22.00    4.00
  -5   3  -5   15.00    5.00
  -5   3  -5   17.20    4.80
   7  -3   5   15.40    4.40
  -7  -3  -5   15.70    3.50
  -7   3  -5    6.10    4.40
  -7   3  -5   12.90    5.00
  -7   3  -5    6.40    3.50
  -9  -3  -5   34.00    3.80
   9  -3   5   36.80    8.00
  -9  -3  -5   40.30    5.10
  -9   3  -5   33.10    5.90
  -9   3  -5   31.20    4.50
  -9   3  -5   44.80    6.90
 -11  -3  -5    9.40    2.30
  11  -3   5    9.90    4.80
 -11  -3  -5   13.10    3.60
 -11   3  -5    6.30    5.10
 -11   3  -5   11.40    4.80
 -11   3  -5    5.30    3.40
 -13  -3  -5   12.90    3.60
 -13  -3  -5    9.30    2.50
  13  -3   5    3.10    4.70
 -13   3  -5    8.80    5.40
 -13   3  -5    4.30    3.40
 -13   3  -5    5.40    5.50
 -15  -3  -5   77.89    5.30
 -15  -3  -5   86.39    7.40
  15  -3   5   90.79    9.40
 -15   3  -5   89.69    6.80
 -15   3  -5   94.49   10.30
 -15   3  -5   75.09   10.00
 -17  -3  -5   70.59    7.40
 -17  -3  -5   59.19    5.40
 -17   3  -5   61.09    6.30
 -17   3  -5   73.49    9.60
 -17   3  -5   81.09    9.70
 -19  -3  -5   52.59    9.40
 -19  -3  -5   61.29    5.80
 -19   3  -5   48.20    5.10
 -19   3  -5   54.69    8.70
 -19   3  -5   49.40    8.80
 -21  -3  -5   14.10    5.00
 -21  -3  -5   -0.30    3.40
 -21   3  -5   -6.50    6.90
 -21   3  -5    6.60    4.00
 -23  -3  -5    9.30    4.60
 -23  -3  -5   15.90    5.30
 -23   3  -5    2.60    8.50
 -23   3  -5    4.50    7.70
 -25  -3  -5    1.50    5.00
 -25  -3  -5    8.10    5.40
 -25   3  -5    4.50    8.40
 -25   3  -5   -1.40    9.00
 -27  -3  -5   44.80    6.70
 -27  -3  -5   45.10    7.70
 -27   3  -5   21.80   10.30
 -27   3  -5   51.99   10.60
 -29  -3  -5   43.50    6.90
 -29  -3  -5   19.90    7.40
 -29   3  -5   44.80   11.40
 -29   3  -5   49.90   10.70
 -31  -3  -5  -11.20    7.50
 -31  -3  -5    1.90    6.80
 -31   3  -5  -10.00   11.20
 -31   3  -5   -2.10   10.70
 -33  -3  -5   13.20    8.90
 -33  -3  -5   34.20    8.40
 -33   3  -5   23.90   12.10
 -33   3  -5   29.90   12.60
 -35  -3  -5    5.70    9.80
 -35  -3  -5   -0.30    9.00
 -35   3  -5   14.40   14.90
 -35   3  -5    4.20   13.90
 -30  -4   5    3.40    8.60
 -30  -4   5    6.50   11.30
 -30  -4   5   15.40    7.00
  30   4  -5   15.00   13.10
 -30   4   5   -9.60   13.10
 -28  -4   5   -7.30    6.10
 -28  -4   5    6.10    8.30
  28   4  -5   24.20   12.30
 -28   4   5  -13.90   11.50
 -26  -4   5   74.09   10.20
 -26  -4   5   69.89   10.00
 -26   4   5   69.89   12.60
  26   4  -5   72.09   13.40
 -24  -4   5    7.60    5.90
 -24  -4   5    2.60    7.30
 -24   4   5  -11.30    8.80
  24   4  -5   11.20   10.20
 -22  -4   5   25.40    7.30
 -22  -4   5   13.30    5.50
 -22   4   5   15.70    8.60
  22   4  -5   19.90    8.80
 -20  -4   5   58.69    8.60
 -20  -4   5   70.99    8.00
  20   4  -5   73.39   10.40
 -20   4   5   75.39   10.50
 -18  -4   5   12.20    6.80
 -18  -4   5    4.10    5.30
 -18   4   5   20.40    8.20
  18   4  -5    6.80    7.30
 -16  -4   5    1.00    5.50
 -16  -4   5   -2.30    6.30
  16   4  -5    8.50    6.80
 -16   4   5   10.30    7.30
 -14  -4   5  130.59   12.40
 -14  -4   5  135.89   11.50
 -14   4   5  136.19   12.00
  14   4  -5  130.09   12.50
 -12  -4   5   13.70    8.60
  12  -4  -5   19.90    3.70
 -12  -4   5   23.40    6.90
  12   4  -5   15.90    6.40
 -12   4   5   25.80    6.60
  12   4  -5   20.80    6.80
 -10  -4   5   88.89   10.30
 -10  -4   5  105.39   10.10
  10  -4  -5   89.59    6.00
  10   4  -5   96.39   11.80
  10   4  -5   87.49   12.00
 -10   4   5  103.09    9.90
   8  -4  -5  139.29    7.10
  -8  -4   5  142.19   10.60
   8   4  -5  136.29   11.70
  -8   4   5  119.09    9.80
   8   4  -5  154.08   18.00
  -6  -4   5   45.20    7.40
  -6  -4   5   41.10    7.80
   6  -4  -5   42.10    4.60
   6   4  -5   41.80    7.90
   6   4  -5   34.30    7.00
  -6   4   5   45.50    5.70
  -4  -4   5   -4.80    5.20
  -4  -4   5   -1.40    6.00
   4  -4  -5   -0.10    2.90
  -4   4   5   -3.20    4.20
   4   4  -5   -0.80    5.90
   4   4  -5   -4.00    5.10
  -2  -4   5    2.30    5.30
   2  -4  -5   -2.90    3.00
   2   4  -5   -1.70    5.70
  -2   4   5   -1.10    4.20
   2   4  -5    5.60    5.10
   0  -4  -5   13.10    3.30
   0  -4  -5   15.20    3.80
   0  -4   5    5.00    5.60
   0   4  -5   11.70    6.30
   0   4  -5   12.80    5.40
   0   4   5   16.40    4.40
   2  -4   5   35.30    7.20
  -2  -4  -5   23.10    4.60
  -2  -4  -5   20.70    3.10
   2   4   5   28.30    4.90
  -2   4  -5   19.80    5.70
  -2   4  -5   24.30   10.90
  -4  -4  -5  130.49    8.60
  -4  -4  -5  152.98   10.30
   4  -4   5  144.59   11.50
   4   4   5  149.19    8.10
  -4   4  -5  160.78   13.40
  -4   4  -5  136.39   10.00
   6  -4   5   87.49   10.90
  -6  -4  -5   95.99    5.30
  -6  -4  -5   88.19    7.80
  -6   4  -5   99.59   12.30
  -6   4  -5   92.79   11.80
  -6   4  -5   99.59    8.70
  -8  -4  -5  115.19    9.00
  -8  -4  -5  120.69    8.30
  -8   4  -5  100.19   12.60
  -8   4  -5   96.09    8.70
  10  -4   5    7.50    6.20
 -10  -4  -5    5.40    4.90
 -10  -4  -5   12.40    2.80
 -10   4  -5   -6.10    6.60
 -10   4  -5   11.30    4.70
 -12  -4  -5    2.60    4.90
  12  -4   5   -0.30    6.40
 -12  -4  -5   -0.50    2.60
 -12   4  -5   -2.20    7.00
 -12   4  -5  -11.40    7.10
 -14  -4  -5   29.20    4.00
 -14  -4  -5   23.10    6.30
  14  -4   5   37.50    8.60
 -14   4  -5   34.20    5.40
 -14   4  -5   40.80    9.00
 -14   4  -5   33.80    8.60
 -16  -4  -5  184.38   12.20
  16  -4   5  178.48   14.50
 -16  -4  -5  185.98    8.30
 -16   4  -5  190.08   15.80
 -16   4  -5  181.58   15.90
 -18  -4  -5   19.80    6.50
 -18  -4  -5   24.60    4.30
  18  -4   5   27.50    8.10
 -18   4  -5   23.60    8.80
 -18   4  -5   27.80    9.80
 -20  -4  -5   15.40    4.60
 -20  -4  -5    7.10    6.30
 -20   4  -5   -0.10    9.40
 -20   4  -5    7.20    8.60
 -22  -4  -5   48.30    8.50
 -22  -4  -5   50.59    6.20
 -22   4  -5   33.40   11.30
 -22   4  -5   45.50   11.20
 -24  -4  -5  152.28   14.20
 -24  -4  -5  156.98   10.80
 -24   4  -5  174.68   18.60
 -24   4  -5  168.58   19.80
 -26  -4  -5   54.19    9.50
 -26  -4  -5   37.80    9.10
 -26   4  -5   30.10   11.60
 -26   4  -5   64.79   14.10
 -28  -4  -5  112.29   11.80
 -28  -4  -5  137.79   15.30
 -28   4  -5  116.99   17.50
 -28   4  -5  118.19   16.00
 -30  -4  -5   17.90    7.70
 -30   4  -5    5.50   15.60
 -30   4  -5  -22.60   13.70
 -23  -5   5    5.50    7.80
 -23   5   5    0.20   13.30
 -21  -5   5   18.40    7.80
 -21  -5   5    4.90    9.90
  21   5  -5   13.40   12.40
 -21   5   5   13.60   12.10
 -19  -5   5   10.30    9.60
 -19  -5   5   20.90    7.50
  19   5  -5   11.30   11.10
 -19   5   5   19.10   11.20
 -17  -5   5  -10.30    8.30
 -17  -5   5    6.90    6.70
  17   5  -5    7.30   10.50
 -17   5   5   -1.50   10.40
 -15  -5   5   -6.00    7.00
 -15  -5   5   19.20    9.40
 -15   5   5    4.20    9.30
  15   5  -5  -16.00    9.50
 -13  -5   5    7.60    8.80
 -13  -5   5   -4.00    6.80
 -13   5   5   24.60    8.80
  13   5  -5   24.10    9.50
 -11  -5   5    7.30    9.00
 -11  -5   5   -0.50    6.40
 -11   5   5   16.10    8.50
  11   5  -5    4.20    8.80
  -9  -5   5   61.29    9.60
  -9  -5   5   40.40   10.20
   9   5  -5   40.80    9.30
   9   5  -5   43.50    9.80
  -9   5   5   39.20    8.50
   7  -5  -5   -2.50    5.00
  -7  -5   5   15.70    9.00
  -7  -5   5    1.00    7.00
   7   5  -5    4.10    7.80
   7   5  -5    9.10    8.40
  -7   5   5   15.80    7.30
  -5  -5   5   14.70    9.00
  -5  -5   5   25.00    7.40
   5  -5  -5   25.60    4.90
   5   5  -5   26.50    8.90
   5   5  -5   16.90    8.20
  -5   5   5   25.50    6.90
  -3  -5   5    3.50    8.70
  -3  -5   5    6.00    7.50
   3  -5  -5    5.00    5.20
  -3   5   5   20.90    7.80
   3   5  -5    1.60    7.50
   3   5  -5   13.00    8.50
   1  -5  -5   31.90    5.80
  -1  -5   5   38.20    8.60
  -1  -5   5   48.60   10.40
   1   5  -5   17.90    8.60
   1   5  -5   34.80    8.40
   1  -5   5   -7.80    8.00
  -1  -5  -5   10.30    6.00
  -1   5  -5    3.20    8.30
  -3  -5  -5   93.59   10.40
   3  -5   5   75.39   10.70
  -3   5  -5   72.59    9.80
  -3   5  -5  100.19   12.40
   5  -5   5   77.09   10.70
  -5  -5  -5   70.89   10.00
  -5   5  -5   64.09    8.50
  -5   5  -5   71.89   11.60
   7  -5   5    0.20    7.90
  -7  -5  -5    0.20    5.90
  -7   5  -5   -5.10    6.40
  -7   5  -5    6.70    9.40
  -9  -5  -5   13.10    6.20
   9  -5   5    3.10    8.50
  -9   5  -5    1.00    6.40
  -9   5  -5    9.90    9.60
  -9   5  -5    4.50    9.30
  11  -5   5   70.19   11.40
 -11  -5  -5   58.89    8.20
 -11   5  -5   60.79   11.60
 -11   5  -5   66.79   12.80
 -13  -5  -5   12.60    6.60
  13  -5   5   12.80   10.00
 -13   5  -5   16.00   10.70
 -13   5  -5    6.80    9.90
  15  -5   5   22.90   10.40
 -15  -5  -5   12.40    7.80
 -15   5  -5   29.60   11.00
 -15   5  -5   32.30   12.30
  17  -5   5  104.29   14.10
 -17  -5  -5  114.09   14.20
 -17   5  -5  117.69   15.80
 -17   5  -5  107.09   15.20
  19  -5   5   41.70   12.70
 -19  -5  -5   11.80    8.80
 -19   5  -5   27.80   13.20
 -19   5  -5   21.30   13.60
  21  -5   5   13.50   12.70
 -21  -5  -5    0.40    9.70
 -21   5  -5    9.30   14.70
 -21   5  -5   20.70   14.70
  -6  -6   5   -6.20   10.90
  -6  -6   5  -13.80   13.00
   6   6  -5   -6.60   11.60
  -4  -6   5   51.99   14.30
  -4  -6   5   33.60   12.50
   4   6  -5   43.40   13.80
   4   6  -5   30.30   11.60
  -2  -6   5   -0.50   13.40
  -2  -6   5   53.59   13.50
   2   6  -5   15.50   12.70
   2   6  -5   36.20   11.20
   0  -6   5    9.70   13.70
   0  -6   5   13.00   12.00
   0   6  -5   15.70   10.00
   0   6  -5    5.00   12.80
   2  -6   5    4.20   13.40
  -2  -6  -5    1.20    7.30
   2  -6   5   29.50   13.20
  -2   6  -5   15.70   13.30
  -4  -6  -5   11.10    8.30
   4  -6   5    4.20   12.30
   4  -6   5  -12.60   13.20
  -4   6  -5   30.10   13.40
 -38   0   6   14.70   10.10
 -38   0   6    7.80    5.90
 -36   0   6   48.90    6.20
 -36   0   6   52.39   10.00
 -34   0   6  184.88   14.10
  34   0  -6  233.98   18.50
 -32   0   6   73.79   10.40
  32   0  -6   70.79    8.30
 -32   0   6   57.19    7.20
  30   0  -6   -3.10    5.90
 -30   0   6   11.70    5.80
 -30   0   6    4.00    3.60
  28   0  -6  266.77   12.80
 -28   0   6  265.57   12.50
 -28   0   6  261.57    9.90
 -26   0   6   19.60    3.30
 -26   0   6   13.40    4.60
  26   0  -6    8.40    5.10
  24   0  -6   38.30    5.80
 -24   0   6   43.10    5.60
 -24   0   6   38.30    4.50
  22   0  -6  160.68    9.00
 -22   0   6  159.38    6.60
 -22   0   6  150.48    8.20
  20   0  -6   -2.70    3.40
 -20   0   6   -1.00    2.60
 -20   0   6    4.30    2.10
 -18   0   6   15.50    2.70
  18   0  -6    5.60    3.30
 -18   0   6    9.10    2.50
 -16   0   6  273.57    9.40
  16   0  -6  268.07   10.60
 -16   0   6  273.07    9.00
  14   0  -6   68.19    5.50
 -14   0   6   78.29    4.60
 -12   0   6  671.33   17.40
 -12   0   6  660.23   18.20
  12   0  -6  676.63   18.90
 -12   0   6  681.83   17.40
 -10   0   6  254.67   10.20
 -10   0   6  235.58    8.00
 -10   0   6  249.97    8.50
  10   0  -6  240.38    9.40
   8   0  -6 1836.62   41.30
  -8   0   6 1819.32   41.20
  -8   0   6 1804.82   41.40
   8   0  -6 1811.92   42.30
  -8   0   6 1825.32   40.80
   6   0  -6  325.37   10.60
   6   0  -6  329.67   11.00
  -6   0   6  325.07    9.70
  -6   0   6  325.67   10.20
  -4   0   6 3464.35   75.39
  -4   0   6 3611.04   75.99
   4   0  -6 3420.16   76.99
   4   0  -6 3530.75   76.29
  -2   0   6   75.59    4.40
   2   0  -6   68.79    4.80
  -2   0   6   70.09    3.80
   2   0  -6   73.39    5.30
   0   0  -6   93.99    6.40
   0   0   6   86.19    5.30
   0   0  -6   97.19    6.00
   0   0  -6   92.09    5.30
   0   0   6   89.79    4.60
   2   0   6  678.23   16.50
   2   0   6  642.94   16.80
   2   0   6  633.14   17.20
  -2   0  -6  640.54   17.70
  -2   0  -6  658.43   17.70
  -2   0  -6  683.33   18.10
  -4   0  -6 3337.57   77.89
   4   0   6 3658.13   77.49
  -4   0  -6 3547.94   77.09
  -4   0  -6 3303.57   75.89
   4   0   6 3506.65   74.59
   6   0   6  103.19    5.30
  -6   0  -6   99.69    5.50
   6   0   6  105.39    5.00
  -6   0  -6  114.19    6.50
  -8   0  -6  681.23   18.70
  -8   0  -6  667.13   18.10
   8   0   6  650.93   17.20
   8   0   6  673.93   16.90
 -10   0  -6  136.69    6.50
  10   0   6  140.59    6.10
 -10   0  -6  138.59    7.20
  10   0   6  139.69    6.10
  12   0   6  524.25   14.20
  12   0   6  511.85   14.00
 -12   0  -6  524.55   15.20
 -12   0  -6  515.35   15.90
  14   0   6 1697.43   39.50
 -14   0  -6 1700.73   41.20
  14   0   6 1734.53   39.00
 -14   0  -6 1691.23   40.10
  16   0   6  882.11   22.90
 -16   0  -6  908.71   24.60
 -16   0  -6  892.81   22.70
  16   0   6  885.61   22.60
 -16   0  -6  899.91   23.50
 -18   0  -6  817.62   21.60
  18   0   6  760.82   20.10
 -18   0  -6  833.32   23.40
  18   0   6  816.02   21.20
 -18   0  -6  835.92   22.10
 -20   0  -6  425.06   15.40
 -20   0  -6  433.56   13.90
 -20   0  -6  418.16   16.40
 -22   0  -6  114.59    8.90
 -22   0  -6  123.39    7.60
 -22   0  -6  117.69    8.60
 -24   0  -6  218.58   12.10
 -24   0  -6  209.48   10.60
 -24   0  -6  212.48    9.70
 -26   0  -6    1.30    6.20
 -26   0  -6   -6.00    4.90
 -26   0  -6    1.60    3.70
 -28   0  -6   99.99   11.30
 -28   0  -6  108.99    8.10
 -28   0  -6   69.79    9.30
 -30   0  -6  124.99    9.50
 -30   0  -6  110.59   12.30
 -32   0  -6  268.07   16.30
 -32   0  -6  247.18   12.50
 -34   0  -6   23.00    8.90
 -36   0  -6   53.29   11.20
 -36   0  -6   48.30    7.40
 -38   0  -6   59.09   13.40
 -39  -1   6    5.90    6.70
 -39  -1   6  -11.70   10.50
 -37  -1   6   20.00    5.90
 -37  -1   6    3.50    8.50
 -37   1   6   -7.20    9.60
  37   1  -6    7.20   10.10
 -35  -1   6    9.30    5.60
 -35  -1   6   20.10    7.70
  35   1  -6    7.20    9.10
 -35   1   6    5.80    8.40
 -33  -1   6   26.40    5.80
 -33  -1   6   28.20    6.70
  33   1  -6   20.50    9.00
 -33   1   6   27.30    8.00
 -31  -1   6   15.20    6.20
 -31  -1   6    6.40    5.10
 -31   1   6    8.60    4.00
 -31   1   6   16.10    7.00
  31   1  -6   12.70    8.00
  29  -1  -6   95.39    8.70
 -29  -1   6   69.69    8.70
 -29  -1   6   98.89    8.20
 -29   1   6   83.69    7.30
 -29   1   6  102.09   11.00
  29   1  -6   86.49   10.20
 -27  -1   6    5.80    4.20
 -27  -1   6    0.30    3.90
  27  -1  -6    0.90    4.50
  27   1  -6    6.90    6.30
 -27   1   6   -1.70    5.10
 -27   1   6    4.00    2.90
 -25  -1   6    6.10    3.80
 -25  -1   6   -2.60    3.30
  25  -1  -6    2.50    4.00
  25   1  -6   -9.10    5.10
 -25   1   6   -0.10    4.50
 -25   1   6   -3.10    2.40
  23  -1  -6   -0.70    3.70
 -23  -1   6   -1.40    3.20
 -23  -1   6    0.40    3.00
  23   1  -6    3.00    5.00
 -23   1   6    9.40    4.00
 -23   1   6   -3.60    2.30
  21  -1  -6   86.29    6.60
 -21  -1   6   89.69    6.40
 -21  -1   6   93.19    6.30
 -21   1   6   94.19    7.00
  21   1  -6   92.19    8.40
 -19  -1   6    2.00    2.30
 -19  -1   6    2.30    3.10
  19  -1  -6    2.20    3.20
 -19   1   6    3.40    2.00
 -19   1   6   -0.70    3.00
  19   1  -6    2.30    3.80
 -17  -1   6   69.69    5.70
 -17  -1   6   73.89    5.00
  17  -1  -6   66.99    5.50
 -17   1   6   65.49    5.50
 -17   1   6   66.39    3.50
  17   1  -6   64.79    6.70
 -17   1   6   53.29    5.10
 -15  -1   6   -2.30    1.80
  15  -1  -6   -0.90    2.50
 -15  -1   6    1.00    2.60
 -15   1   6    2.10    1.40
  15   1  -6    0.90    3.20
 -15   1   6   -0.20    2.60
 -15   1   6    0.50    2.30
 -13  -1   6  244.88    8.70
  13  -1  -6  247.78    9.20
 -13  -1   6  238.58    9.50
  13   1  -6  238.78   10.20
 -13   1   6  241.38    6.40
 -13   1   6  246.48    8.70
 -13   1   6  233.68    7.40
 -11  -1   6  216.08    8.10
 -11  -1   6  207.18    8.90
  11  -1  -6  215.88    8.40
  11   1  -6  213.28    9.50
  11   1  -6  218.88    9.60
 -11   1   6  210.98    7.80
 -11   1   6  207.88    5.50
  -9  -1   6   83.59    5.00
  -9  -1   6   88.99    6.10
   9  -1  -6   85.19    5.40
  -9   1   6   87.19    3.00
  -9   1   6   94.49    4.80
   9   1  -6   93.99    6.40
  -9   1   6   87.49    3.60
   9   1  -6   92.89    6.30
  -7  -1   6  133.59    6.00
   7  -1  -6  127.09    6.20
  -7   1   6  130.29    4.10
   7   1  -6  143.89    7.60
   7   1  -6  122.39    6.90
  -7   1   6  132.29    5.60
  -5  -1   6  271.67    9.50
   5  -1  -6  279.77    9.60
   5  -1  -6  294.07    7.60
  -5   1   6  284.87    7.10
   5   1  -6  279.57   10.80
  -5   1   6  282.77    7.40
   5   1  -6  278.77   10.40
  -5   1   6  287.67    8.60
  -3  -1   6   11.10    2.50
   3  -1  -6    8.60    2.30
   3  -1  -6    9.00    2.90
   3  -1  -6   10.90    1.90
  -3   1   6    7.00    2.00
   3   1  -6   12.10    3.50
   3   1  -6   10.20    2.70
   1  -1  -6   15.50    2.70
  -1  -1   6   14.60    2.80
   1  -1  -6   14.90    2.40
   1  -1  -6   20.00    2.80
   1   1  -6    9.40    2.60
   1   1  -6   17.60    3.90
  -1   1   6   23.30    2.60
  -1   1   6   16.30    1.90
   1  -1   6  726.73   19.30
  -1  -1  -6  744.23   17.90
  -1  -1  -6  700.33   19.00
  -1  -1  -6  713.53   17.80
  -1   1  -6  721.03   19.80
  -1   1  -6  718.43   20.70
   1   1   6  756.12   16.80
   1   1   6  730.53   16.90
   3  -1   6 1392.26   32.60
  -3  -1  -6 1367.06   30.50
  -3  -1  -6 1333.57   32.20
  -3  -1  -6 1338.47   30.90
  -3   1  -6 1332.07   33.80
   3   1   6 1357.06   29.50
  -3   1  -6 1331.57   32.70
   3   1   6 1329.27   29.70
   5  -1   6   16.20    3.30
  -5  -1  -6   10.50    2.40
  -5  -1  -6   15.00    3.00
  -5  -1  -6   15.50    2.60
  -5   1  -6   14.30    2.90
  -5   1  -6   12.70    3.30
   5   1   6   17.90    2.20
   5   1   6   12.50    1.60
  -7  -1  -6  109.19    6.00
   7  -1   6  113.69    6.60
  -7  -1  -6  114.19    6.30
  -7   1  -6  114.89    6.10
  -7   1  -6  119.39    7.20
   7   1   6  118.59    3.60
   7   1   6  114.09    4.80
  -9  -1  -6    7.00    2.30
   9  -1   6   10.60    3.30
  -9  -1  -6    9.60    2.90
  -9   1  -6   -0.30    3.20
  -9   1  -6   14.70    3.00
  11  -1   6  223.68    9.30
 -11  -1  -6  208.28    8.60
 -11  -1  -6  223.58    8.60
 -11   1  -6  223.28    9.30
 -11   1  -6  218.18    8.50
 -11   1  -6  216.28   10.20
  13  -1   6    8.90    3.70
 -13  -1  -6   11.50    2.80
 -13  -1  -6   10.70    2.80
 -13   1  -6   11.50    2.80
 -13   1  -6    7.30    3.60
 -13   1  -6   11.50    5.30
  15  -1   6  202.98    9.40
 -15  -1  -6  191.58    8.40
 -15  -1  -6  199.28    8.50
 -15   1  -6  191.78   10.30
 -15   1  -6  202.58    9.60
 -15   1  -6  189.38    8.30
 -17  -1  -6  214.98    9.30
 -17  -1  -6  221.08    9.40
  17  -1   6  221.08   10.10
 -17   1  -6  224.68    9.00
 -17   1  -6  217.78   11.10
 -17   1  -6  209.38   10.30
 -19  -1  -6    0.60    5.00
 -19  -1  -6    2.40    3.50
  19  -1   6    1.70    3.90
 -19   1  -6    3.00    4.50
 -19   1  -6    0.20    3.90
 -19   1  -6    1.60    2.70
 -21  -1  -6  252.97   11.30
 -21  -1  -6  248.68   11.20
 -21   1  -6  270.87   12.10
 -21   1  -6  239.78    9.90
 -21   1  -6  267.77   12.90
 -23  -1  -6   48.80    6.70
 -23  -1  -6   47.10    6.20
 -23   1  -6   49.50    7.70
 -23   1  -6   48.50    6.40
 -23   1  -6   57.89    5.60
 -25  -1  -6   -9.80    4.60
 -25  -1  -6    4.10    4.40
 -25   1  -6    7.00    3.60
 -25   1  -6    5.90    5.90
 -27  -1  -6    9.20    4.80
 -27  -1  -6   -5.10    5.60
 -27   1  -6   -7.90    6.00
 -27   1  -6   -0.70    6.20
 -27   1  -6   13.90    4.00
 -29  -1  -6  396.16   17.40
 -29  -1  -6  410.76   21.70
 -29   1  -6  417.96   17.30
 -29   1  -6  436.16   19.60
 -29   1  -6  392.06   13.80
 -31  -1  -6   32.00    6.90
 -31  -1  -6   15.20    7.20
 -31   1  -6   20.40    8.00
 -31   1  -6   20.00    8.20
 -31   1  -6   13.40    4.70
 -33  -1  -6    3.70    6.50
 -33  -1  -6    4.40    7.60
 -33   1  -6   -6.30    8.90
 -33   1  -6    8.30    9.40
 -35  -1  -6   19.80    6.90
 -35  -1  -6    8.50    9.00
 -35   1  -6   19.90   10.70
 -37  -1  -6   18.00    7.60
 -37  -1  -6   23.60   10.30
 -37   1  -6    7.50   11.70
 -36   2   6   27.50   12.10
  36   2  -6   19.70   11.70
 -34  -2   6   33.00    7.60
 -34  -2   6   32.20    6.80
  34   2  -6   12.70   10.60
 -34   2   6   36.10   10.60
 -32  -2   6    3.40    5.90
 -32  -2   6    8.60    5.80
  32   2  -6   -4.20    8.40
 -32   2   6   12.10    9.10
 -30  -2   6   -1.80    5.10
 -30  -2   6   -2.70    5.60
 -30   2   6   -2.00    7.30
  30   2  -6    3.60    8.60
 -28  -2   6   17.90    5.60
 -28  -2   6   27.10    5.90
  28   2  -6   34.40    8.90
 -28   2   6   33.40    7.70
 -26  -2   6   -1.10    5.30
 -26  -2   6   -0.40    4.50
 -26   2   6   -2.90    6.00
  26   2  -6    1.90    7.30
  24  -2  -6  143.39   11.10
 -24  -2   6  127.49   10.00
 -24  -2   6  117.49    9.90
 -24   2   6  133.69   15.40
  24   2  -6  153.18   13.00
 -22  -2   6    0.10    3.70
  22  -2  -6    9.30    4.30
 -22  -2   6    7.60    4.50
  22   2  -6    9.00    6.00
 -22   2   6    8.30    5.30
  20  -2  -6   19.80    4.40
 -20  -2   6   27.80    5.20
 -20  -2   6   23.60    4.10
  20   2  -6   13.10    5.70
 -20   2   6   22.90    5.20
 -18  -2   6   37.50    5.30
 -18  -2   6   39.70    5.60
  18  -2  -6   40.10    5.60
 -18   2   6   29.90    5.10
  18   2  -6   41.70    6.40
 -16  -2   6   94.19    6.40
 -16  -2   6   94.39    7.90
  16  -2  -6   97.69    6.30
 -16   2   6   94.79    7.30
  16   2  -6   87.69    8.40
 -14  -2   6   12.40    3.30
 -14  -2   6   15.50    4.20
  14  -2  -6    9.80    3.10
 -14   2   6    8.20    3.50
  14   2  -6   10.30    4.40
 -12  -2   6  114.39    7.90
  12  -2  -6  103.99    6.10
 -12  -2   6  103.69    6.40
  12   2  -6  113.59    8.10
  12   2  -6  108.09    7.90
 -12   2   6  113.99    6.90
 -10  -2   6    6.90    3.60
  10  -2  -6    2.60    2.40
 -10  -2   6    2.10    2.60
  10   2  -6   -3.60    3.40
  10   2  -6    2.90    3.30
 -10   2   6    4.10    2.80
  -8  -2   6  290.87   12.00
  -8  -2   6  284.07   10.70
   8  -2  -6  275.77   10.00
   8   2  -6  283.47   11.70
  -8   2   6  282.87    9.90
   8   2  -6  286.37   12.10
   6  -2  -6    9.10    2.40
  -6  -2   6    4.10    2.80
   6   2  -6    4.70    3.60
   6   2  -6   -1.80    2.80
  -6   2   6    6.30    2.90
  -4  -2   6  124.59    7.10
   4  -2  -6  125.49    6.20
   4   2  -6  134.89    7.70
   4   2  -6  131.29    8.40
  -4   2   6  130.59    6.00
   2  -2  -6  150.58    6.90
   2  -2  -6  139.49    5.90
  -2  -2   6  167.88    8.10
  -2   2   6  153.58    6.50
   2   2  -6  162.78    9.00
   2   2  -6  154.68    8.20
   0  -2   6  368.96   13.00
   0  -2  -6  359.16    9.90
   0  -2  -6  376.36   11.90
   0   2   6  381.96   10.60
   0   2  -6  384.26   13.10
   0   2  -6  366.36   14.10
   2  -2   6   -0.30    2.80
  -2  -2  -6    4.70    2.20
  -2  -2  -6    3.30    1.80
  -2  -2  -6    3.30    2.10
   2   2   6    3.70    1.70
  -2   2  -6   -1.00    3.50
   2   2   6    2.90    1.60
  -2   2  -6    1.10    2.70
  -4  -2  -6  499.35   12.70
   4  -2   6  496.15   16.00
  -4  -2  -6  485.15   14.60
   4   2   6  479.45   12.20
  -4   2  -6  480.35   16.90
   4   2   6  489.35   11.80
  -4   2  -6  473.55   15.30
  -6  -2  -6   20.60    2.90
  -6  -2  -6   17.20    3.30
   6  -2   6   24.40    4.30
  -6   2  -6   22.50    3.90
   6   2   6   19.40    2.30
  -6   2  -6   19.30    4.50
   8  -2   6   49.10    6.30
  -8  -2  -6   51.89    4.90
  -8  -2  -6   48.80    4.70
  -8   2  -6   63.19    6.40
  -8   2  -6   52.49    7.00
  -8   2  -6   44.20    5.30
   8   2   6   50.09    4.80
  10  -2   6  213.48   10.40
 -10  -2  -6  208.78    7.90
 -10  -2  -6  211.88    8.90
 -10   2  -6  213.38    9.00
 -10   2  -6  203.18   11.10
 -10   2  -6  207.58   10.30
 -12  -2  -6  562.54   17.00
  12  -2   6  565.64   18.60
 -12  -2  -6  577.14   15.70
 -12   2  -6  571.54   19.70
 -12   2  -6  558.74   16.80
 -12   2  -6  571.14   18.60
 -14  -2  -6   -2.60    2.40
  14  -2   6    3.30    4.40
 -14  -2  -6    3.30    3.10
 -14   2  -6    4.30    4.40
 -14   2  -6   -0.30    4.30
 -14   2  -6    0.40    2.80
 -16  -2  -6  163.18    8.80
  16  -2   6  166.58   10.30
 -16  -2  -6  180.58    8.00
 -16   2  -6  177.88   11.00
 -16   2  -6  181.18   11.10
 -16   2  -6  174.48    8.50
 -18  -2  -6   63.89    6.80
  18  -2   6   54.89    7.60
 -18  -2  -6   54.19    5.70
 -18   2  -6   57.69    6.10
 -18   2  -6   78.09    8.80
 -18   2  -6   55.39    7.70
 -20  -2  -6  212.28   10.50
 -20  -2  -6  219.48    9.80
 -20   2  -6  211.48    9.60
 -20   2  -6  203.18   13.10
 -20   2  -6  226.88   12.80
 -22  -2  -6  109.79    8.10
 -22  -2  -6  105.19    8.90
 -22   2  -6   97.09   11.30
 -22   2  -6   93.79    7.20
 -24  -2  -6  191.08   11.20
 -24  -2  -6  178.38   11.20
 -24   2  -6  172.38   13.70
 -24   2  -6  214.78   14.90
 -24   2  -6  173.68   11.30
 -26  -2  -6   19.00    5.70
 -26  -2  -6   20.80    6.20
 -26   2  -6   28.40    8.30
 -26   2  -6    9.90    8.80
 -26   2  -6   16.80    4.30
 -28  -2  -6    0.70    5.60
 -28  -2  -6    5.80    5.80
 -28   2  -6   15.60    7.90
 -30  -2  -6  -10.40    6.00
 -30  -2  -6    7.40    6.50
 -30   2  -6   -6.90    9.50
 -30   2  -6    3.40    8.40
 -32  -2  -6   44.00    8.50
 -32  -2  -6   43.40    7.80
 -32   2  -6   55.29   11.50
 -32   2  -6   40.10   11.80
 -34  -2  -6   12.60    7.80
 -34  -2  -6    5.00    8.10
 -34   2  -6   11.60   11.00
 -34   2  -6   12.90   12.40
 -36  -2  -6    3.40    8.40
 -36  -2  -6    2.50    9.60
 -36   2  -6  -16.30   12.50
 -36   2  -6   -4.20   12.90
 -33  -3   6   10.00    8.30
 -33  -3   6   22.00    8.30
 -33   3   6   25.70   12.30
  33   3  -6   16.50   13.10
 -31  -3   6  -10.10    6.30
 -31  -3   6   -1.50    7.10
 -31   3   6  -21.40   10.30
  31   3  -6  -15.40   10.20
 -29  -3   6   70.19    9.50
 -29  -3   6   47.00    8.20
 -29   3   6   60.09   11.50
  29   3  -6   47.50   11.50
 -27  -3   6   -0.90    6.60
 -27  -3   6    1.50    5.10
  27   3  -6   13.60    9.00
 -27   3   6   -1.10    8.90
 -25  -3   6   69.89    8.50
 -25  -3   6   59.99    8.10
  25   3  -6   68.99   10.60
 -25   3   6   61.19    9.70
 -23  -3   6    6.40    4.80
 -23  -3   6   -3.10    5.60
 -23   3   6   -2.40    6.70
  23   3  -6    5.80    8.30
 -21  -3   6  146.09   10.20
 -21  -3   6  160.28   12.00
  21   3  -6  154.68   13.70
 -21   3   6  148.69   12.40
 -19  -3   6    0.20    5.00
 -19  -3   6    4.40    5.70
 -19   3   6    8.90    5.90
  19   3  -6    7.10    6.50
  17  -3  -6    2.40    3.70
 -17  -3   6    4.60    5.50
 -17  -3   6    0.10    4.20
 -17   3   6   -1.50    5.20
 -15  -3   6  123.79    8.80
  15  -3  -6  118.59    6.90
 -15  -3   6  111.79   10.40
  15   3  -6  109.79   11.00
 -15   3   6  121.19    9.40
 -13  -3   6 1175.18   33.00
 -13  -3   6 1144.19   30.80
  13  -3  -6 1184.18   28.50
 -13   3   6 1160.08   31.10
  13   3  -6 1155.98   33.10
  13   3  -6 1163.68   33.50
 -11  -3   6   -1.90    3.60
 -11  -3   6    5.30    5.30
  11  -3  -6    0.40    2.70
  11   3  -6    1.50    4.90
 -11   3   6    1.20    3.90
  11   3  -6   -2.30    4.70
  -9  -3   6   80.99    8.80
   9  -3  -6   66.49    5.30
  -9  -3   6   78.99    7.30
   9   3  -6   70.39    8.60
  -9   3   6   59.89    6.30
   9   3  -6   64.99    8.40
   7  -3  -6   43.10    4.90
  -7  -3   6   33.70    5.40
  -7  -3   6   39.90    6.50
   7   3  -6   35.70    6.30
   7   3  -6   40.40    6.50
  -7   3   6   47.90    5.70
   5  -3  -6  387.66   12.30
  -5  -3   6  372.66   14.30
  -5   3   6  366.06   12.60
   5   3  -6  395.46   16.20
   5   3  -6  386.26   15.20
  -3  -3   6   20.30    4.60
   3  -3  -6   31.50    4.20
   3   3  -6    7.90    6.90
   3   3  -6   34.00    6.20
  -3   3   6   33.30    4.40
   1  -3  -6   92.99    6.10
  -1  -3   6  100.99    8.30
   1   3  -6  110.79    9.40
   1   3  -6  101.89    8.40
   1  -3   6   76.79    7.70
  -1  -3  -6   71.49    5.90
  -1  -3  -6   69.29    4.40
   1   3   6   75.69    6.00
  -1   3  -6   75.19    7.30
  -1   3  -6   68.29    8.90
  -3  -3  -6  452.35   14.80
  -3  -3  -6  479.15   12.50
  -3  -3  -6  506.85   15.50
   3  -3   6  467.15   17.20
  -3  -3  -6  475.85   11.90
   3   3   6  468.45   12.70
  -3   3  -6  473.15   18.30
  -3   3  -6  444.16   16.20
   5  -3   6   94.29    8.70
  -5  -3  -6  100.79    6.80
  -5  -3  -6  107.29    5.30
  -5   3  -6  114.99    7.90
  -5   3  -6   95.79    9.90
  -7  -3  -6    4.40    3.30
  -7  -3  -6    5.50    3.40
   7  -3   6    3.90    4.50
  -7   3  -6    9.70    5.30
  -7   3  -6   10.10    3.80
  -9  -3  -6    2.90    2.40
  -9  -3  -6    1.50    3.40
   9  -3   6   11.20    5.10
  -9   3  -6    1.00    5.00
  -9   3  -6    6.20    5.70
  -9   3  -6   -1.20    3.60
 -11  -3  -6   94.79    5.30
  11  -3   6   94.29    9.80
 -11  -3  -6  112.09    8.00
 -11   3  -6   96.69    7.40
 -11   3  -6   92.19   10.90
 -11   3  -6  105.19   10.40
 -13  -3  -6  212.08   10.70
 -13  -3  -6  198.18    8.00
  13  -3   6  198.08   12.90
 -13   3  -6  212.28   10.10
 -13   3  -6  207.18   13.30
 -13   3  -6  224.58   13.90
  15  -3   6    1.80    6.10
 -15  -3  -6    4.00    3.00
 -15  -3  -6    6.90    4.30
 -15   3  -6   -0.60    4.00
 -15   3  -6   -4.70    6.20
 -15   3  -6    5.50    6.50
 -17  -3  -6   44.50    5.60
  17  -3   6   40.40    7.90
 -17  -3  -6   37.60    6.20
 -17   3  -6   35.80    5.00
 -17   3  -6   38.40    8.50
 -17   3  -6   39.50    9.00
 -19  -3  -6    8.90    5.40
 -19  -3  -6    9.40    3.70
 -19   3  -6   19.10    8.20
 -19   3  -6    4.90    5.30
 -21  -3  -6  142.79   10.90
  21  -3   6  107.79   13.30
 -21  -3  -6  150.78    9.20
 -21   3  -6  174.58   16.30
 -21   3  -6  152.28   14.60
 -21   3  -6  160.88    8.70
 -23  -3  -6   79.59   10.30
 -23  -3  -6   61.69    8.80
 -23   3  -6   64.79   11.10
 -23   3  -6   65.79   11.00
 -25  -3  -6   13.60    6.40
 -25  -3  -6    8.90    5.40
 -25   3  -6  -16.30    9.20
 -25   3  -6   -1.50    8.80
 -27  -3  -6   16.30    6.30
 -27  -3  -6   10.30    6.60
 -27   3  -6    0.70   10.00
 -27   3  -6   -3.30    9.80
 -29  -3  -6  489.95   20.90
 -29  -3  -6  454.45   18.90
 -29   3  -6  501.65   24.90
 -29   3  -6  497.15   26.60
 -31  -3  -6   46.20    9.20
 -31  -3  -6   37.00    9.70
 -31   3  -6   61.79   14.50
 -31   3  -6   52.79   14.30
 -33  -3  -6   45.70   10.10
 -33  -3  -6   56.79   10.50
 -33   3  -6   54.39   15.80
 -33   3  -6   60.89   16.10
 -28  -4   6   12.90    7.60
 -28  -4   6   31.50   10.50
  28   4  -6   -1.30   13.30
 -28   4   6   22.80   12.50
 -26  -4   6    4.20    8.20
 -26  -4   6    2.70    6.50
  26   4  -6   12.50   12.00
 -26   4   6    1.00   10.90
 -24  -4   6   -3.40    8.20
 -24  -4   6   -1.60    6.00
 -24   4   6    8.70    9.80
  24   4  -6    9.20   10.90
 -22  -4   6    6.30    7.70
 -22  -4   6   12.40    6.30
  22   4  -6    2.80    9.30
 -22   4   6   10.90    8.50
 -20  -4   6   19.50    6.20
 -20  -4   6   10.50    7.40
  20   4  -6    4.60    8.50
 -20   4   6    6.40    8.90
 -18  -4   6   10.10    7.10
 -18  -4   6   -3.60    5.30
  18   4  -6  -13.10    7.20
 -18   4   6    5.30    7.90
 -16  -4   6   34.80    7.80
  16   4  -6   34.60    8.30
 -14  -4   6   15.20    5.90
 -14  -4   6    6.20    6.70
  14   4  -6   11.90    7.50
 -14   4   6   12.60    7.00
  12  -4  -6   26.70    4.20
 -12  -4   6   13.90    7.30
 -12  -4   6   18.80    5.90
  12   4  -6   13.60    7.50
  12   4  -6   23.20    7.30
 -12   4   6   20.20    6.60
 -10  -4   6    2.30    7.50
  10  -4  -6    3.00    3.60
 -10  -4   6   10.50    5.80
 -10   4   6    1.30    5.50
  10   4  -6   -2.60    6.40
  10   4  -6   -3.40    6.40
  -8  -4   6   61.89    8.30
  -8  -4   6   56.59    9.40
   8  -4  -6   66.09    6.40
   8   4  -6   68.49    9.40
  -8   4   6   56.09    6.90
   8   4  -6   71.19    9.70
  -6  -4   6   72.79    9.40
   6  -4  -6   74.69    6.50
  -6  -4   6   60.39    9.30
  -6   4   6   62.39    6.60
   6   4  -6   64.49    9.80
   4  -4  -6   17.20    4.10
  -4  -4   6   16.80    5.90
   4   4  -6    5.90    6.50
  -4   4   6   18.80    4.70
   4   4  -6   13.50    6.90
   2  -4  -6    3.70    3.60
  -2  -4   6    2.20    5.90
  -2   4   6    0.90    4.30
   2   4  -6    6.50    6.60
   2   4  -6    5.00    5.90
   0  -4  -6  109.59    7.80
   0  -4   6  105.99   11.10
   0   4  -6  120.59   11.20
   0   4  -6  104.59   12.60
   0   4   6  117.59    8.40
   2  -4   6  104.89   11.30
  -2  -4  -6  136.19    9.00
  -2   4  -6  119.49   12.60
  -2   4  -6  125.09   11.10
  -4  -4  -6    6.70    4.60
   4  -4   6    3.80    6.00
  -4   4  -6   -6.60    5.20
  -4   4  -6   -0.60    6.90
  -6  -4  -6   14.90    5.10
   6  -4   6    3.60    6.50
  -6   4  -6   14.10    5.50
  -6   4  -6   11.10    7.50
  -8  -4  -6  108.69    6.00
   8  -4   6  117.49   12.10
  -8   4  -6  143.99   13.80
  -8   4  -6   98.89   10.20
 -10  -4  -6  109.59    6.20
 -10  -4  -6   98.99   10.20
  10  -4   6  100.19   12.40
 -10   4  -6  115.59   13.60
 -10   4  -6  123.89   10.20
 -10   4  -6  148.19   14.60
 -12  -4  -6    2.10    5.20
 -12  -4  -6    7.50    3.30
  12  -4   6   12.90    7.30
 -12   4  -6   33.90    9.30
 -12   4  -6   16.40    5.60
 -12   4  -6   12.80    8.00
 -14  -4  -6  115.39   10.90
 -14  -4  -6  100.49    6.90
  14  -4   6  111.29   13.70
 -14   4  -6  133.79   14.90
 -14   4  -6  117.29    9.50
 -14   4  -6  106.79   14.30
 -16  -4  -6   32.30    6.90
 -16  -4  -6   30.60    4.50
  16  -4   6   37.50    8.80
 -16   4  -6   22.30    9.50
 -16   4  -6   28.20    9.80
 -18  -4  -6   85.19   11.10
 -18  -4  -6   70.49    7.60
  18  -4   6   66.59   11.00
 -18   4  -6   83.99   12.20
 -18   4  -6   80.89   12.20
 -20  -4  -6   11.50    5.70
 -20  -4  -6    2.30    7.00
  20  -4   6    1.10    8.90
 -20   4  -6    0.20   10.50
 -20   4  -6    9.20    9.60
 -22  -4  -6   89.79    9.60
 -22  -4  -6   82.09   10.50
  22  -4   6   80.69   12.80
 -22   4  -6  103.49   14.50
 -22   4  -6   87.19   14.60
 -24  -4  -6   -8.50    8.20
  24  -4   6   -2.80   10.40
 -24  -4  -6   -6.00    5.90
 -24   4  -6   29.50   13.20
 -24   4  -6  -27.60   11.00
 -26  -4  -6   -7.10    8.90
  26  -4   6  -11.20   11.10
 -26  -4  -6    9.10    6.80
 -26   4  -6   24.40   13.90
 -26   4  -6  -15.20   13.00
 -28  -4  -6    6.90    7.40
  28  -4   6  -33.40   12.60
 -28   4  -6   21.30   15.40
 -28   4  -6   -6.40   14.40
 -21   5   6   -0.80   13.00
 -19  -5   6    4.80   10.60
 -19  -5   6  -12.10    8.00
 -19   5   6    4.80   11.80
  19   5  -6   15.00   12.40
 -17  -5   6  -19.60    9.50
 -17  -5   6   -0.60    8.20
  17   5  -6    4.30   11.80
 -17   5   6   -3.30   10.10
 -15  -5   6   24.70   10.40
 -15  -5   6   41.20    9.10
 -15   5   6   39.70   10.00
  15   5  -6   59.79   12.50
 -13  -5   6  201.58   15.00
 -13  -5   6  177.28   17.90
 -13   5   6  194.38   15.40
  13   5  -6  193.38   18.20
 -11  -5   6   33.30   10.20
 -11  -5   6   18.20    8.20
  11   5  -6   23.90    9.90
 -11   5   6   23.00    8.90
  11   5  -6   16.00    9.80
  -9  -5   6   37.20    8.70
  -9  -5   6   36.90   10.40
   9   5  -6   16.30    9.00
  -9   5   6   40.60   10.50
   9   5  -6   31.90   10.30
  -7  -5   6    6.30    9.30
  -7  -5   6   -1.90    7.30
   7   5  -6    6.40    9.00
   7   5  -6   -2.10    8.60
  -5  -5   6   28.40    8.40
  -5  -5   6   19.60   10.30
   5  -5  -6   15.20    5.40
   5   5  -6    3.00    9.30
   5   5  -6   18.60    8.50
  -3  -5   6   34.20   10.80
   3  -5  -6   44.80    8.50
  -3  -5   6   22.30    8.60
   3   5  -6   48.10    9.50
   3   5  -6   48.80   10.30
  -1  -5   6  -11.20    7.50
  -1  -5   6    7.60    9.50
   1  -5  -6    2.40    6.10
   1   5  -6   13.80    9.40
   1   5  -6   22.30    8.20
  -1  -5  -6    2.60    5.90
   1  -5   6    0.00    8.80
  -1   5  -6    7.90    8.00
  -1   5  -6   -7.50    8.70
   3  -5   6   10.40    8.80
  -3  -5  -6   14.50    6.40
  -3   5  -6   13.70   10.30
  -3   5  -6    5.30    7.50
  -5  -5  -6   36.90    7.30
   5  -5   6   36.10    9.90
  -5   5  -6   50.19   11.30
  -5   5  -6   24.80   13.30
   7  -5   6   87.19   13.00
  -7  -5  -6  104.79   11.20
  -7   5  -6  105.59   14.10
  -9  -5  -6   18.50    7.00
   9  -5   6    2.60    9.40
  -9   5  -6   -1.50    8.90
  -9   5  -6  -10.80   10.70
 -11  -5  -6    0.40    6.90
  11  -5   6    8.70    9.50
 -11   5  -6   -0.50   11.00
 -11   5  -6    9.00   11.40
  13  -5   6  112.59   14.50
 -13  -5  -6  117.49   13.20
 -13   5  -6  123.69   15.60
 -13   5  -6  119.79   15.30
 -15  -5  -6   88.29   11.20
  15  -5   6  100.99   14.20
 -15   5  -6   90.69   14.90
 -15   5  -6  115.59   16.50
 -17  -5  -6    7.10    9.20
  17  -5   6    0.00   11.90
 -17   5  -6    4.50   13.50
 -17   5  -6   18.10   13.60
 -19  -5  -6    6.50    9.70
  19  -5   6    5.00   13.60
 -19   5  -6   -2.00   14.20
 -19   5  -6   -2.80   19.20
 -36   0   7   16.80    9.40
 -34   0   7   10.60    5.20
 -34   0   7    3.20    7.60
 -32   0   7   -0.80    4.20
  32   0  -7    3.10    7.50
 -32   0   7   -5.60    6.40
 -30   0   7    4.70    3.80
 -30   0   7   12.20    6.00
  30   0  -7    5.10    6.70
  28   0  -7   10.00    5.90
 -28   0   7    6.90    5.20
 -28   0   7    4.30    3.40
  26   0  -7    7.60    5.10
 -26   0   7    1.60    3.20
 -26   0   7    3.60    4.60
  24   0  -7   -6.90    4.80
 -24   0   7   -2.20    2.70
  22   0  -7    0.50    4.30
 -22   0   7   -0.60    2.70
 -22   0   7   -0.50    3.40
 -20   0   7   -0.10    3.00
  20   0  -7   -2.30    4.00
 -20   0   7    0.30    2.50
 -18   0   7   -2.70    2.60
  18   0  -7    0.60    3.70
 -16   0   7    3.80    2.50
  16   0  -7   -3.60    5.20
 -16   0   7    0.30    2.70
 -14   0   7    3.00    2.80
  14   0  -7    1.50    3.10
 -14   0   7    0.10    2.30
  12   0  -7   -1.10    2.90
 -12   0   7    2.50    2.10
 -12   0   7   -0.50    3.90
  10   0  -7   -0.20    2.60
 -10   0   7   -0.40    1.70
  10   0  -7   -0.80    3.30
 -10   0   7   -0.10    2.70
  -8   0   7   -4.30    3.20
   8   0  -7    1.40    3.40
  -8   0   7    1.90    1.90
   8   0  -7   -4.70    2.20
  -8   0   7   -3.30    3.30
  -6   0   7   -0.30    3.00
   6   0  -7   -0.50    2.40
  -6   0   7   -1.00    1.70
   4   0  -7    1.70    3.40
  -4   0   7    1.70    1.70
  -4   0   7    1.10    2.90
   4   0  -7   -2.00    2.30
  -2   0   7   -0.80    1.80
   2   0  -7   -1.70    3.20
   2   0  -7   -1.90    2.20
  -2   0   7    0.70    3.20
   0   0  -7    4.00    2.30
   0   0   7    2.20    1.90
  -2   0  -7    3.30    3.50
  -2   0  -7   -0.90    2.00
   2   0   7    2.30    2.10
  -4   0  -7   -1.10    2.10
  -4   0  -7    0.70    3.10
   4   0   7   -2.10    1.90
  -6   0  -7    1.10    2.20
  -6   0  -7   -1.10    2.90
   8   0   7    3.50    2.50
   8   0   7   -0.80    4.70
  -8   0  -7   -3.40    2.10
  -8   0  -7    0.70    2.90
 -10   0  -7   -2.60    2.20
  10   0   7   -2.10    2.60
 -10   0  -7    5.80    3.10
  10   0   7   -1.60    3.70
 -12   0  -7    1.90    2.50
  12   0   7   -0.70    3.10
 -12   0  -7   -1.10    3.20
  12   0   7   -1.40    3.70
 -14   0  -7    0.80    2.70
 -14   0  -7    6.70    3.60
  14   0   7   -1.80    3.10
  14   0   7   -1.70    4.30
 -16   0  -7   -2.00    2.90
  16   0   7    1.00    3.90
 -16   0  -7    4.30    3.90
 -18   0  -7    0.50    3.10
 -18   0  -7    3.90    4.20
  18   0   7    0.00    4.00
  20   0   7   -3.20    3.90
 -20   0  -7    1.20    3.50
 -20   0  -7   -6.60    4.30
  22   0   7    1.60    4.30
 -22   0  -7    2.60    3.70
 -22   0  -7   -9.00    4.30
 -22   0  -7   -4.50    5.10
 -24   0  -7    0.30    4.80
  24   0   7   -1.70    4.40
 -24   0  -7   -6.80    6.60
 -24   0  -7   -2.60    3.80
 -26   0  -7   17.30    7.10
 -26   0  -7   -2.90    4.40
 -28   0  -7   -1.00    6.40
 -28   0  -7    5.80    5.20
 -30   0  -7    9.50    7.60
 -30   0  -7   -5.80    7.30
 -32   0  -7   -0.60    5.70
 -32   0  -7   -3.50    8.70
 -34   0  -7   -2.50   10.00
 -34   0  -7    2.80    5.90
 -36   0  -7    4.70   11.20
 -37  -1   7   58.19   11.70
 -37  -1   7   67.39    8.10
 -37   1   7   61.29   15.90
  37   1  -7   66.59   13.60
 -35  -1   7   10.20    8.40
 -35  -1   7    4.70    6.10
 -35   1   7   13.60   10.10
  35   1  -7   10.40   10.40
 -33  -1   7    3.80    7.00
 -33  -1   7   11.50    5.60
 -33   1   7    6.50    8.00
  33   1  -7    2.50    9.50
 -31  -1   7  102.19   10.90
 -31  -1   7   90.39    9.10
 -31   1   7  102.79   11.80
  31   1  -7  101.29   11.50
 -29  -1   7   60.39    7.50
 -29  -1   7   55.29    7.90
 -29   1   7   70.19    9.00
  27  -1  -7   29.00    6.00
 -27  -1   7   15.70    4.70
 -27  -1   7   16.00    5.10
 -27   1   7   18.20    6.00
  27   1  -7    6.30    7.20
  25  -1  -7   -0.80    4.60
 -25  -1   7    1.30    3.70
 -25  -1   7    4.30    4.40
  25   1  -7   14.70    6.90
 -25   1   7   -0.30    5.00
 -25   1   7    4.60    2.70
  23  -1  -7   16.60    4.40
 -23  -1   7   17.30    4.30
  23   1  -7   11.20    5.90
 -23   1   7    4.00    4.80
 -23   1   7   17.00    2.80
  21  -1  -7  271.37   11.30
 -21  -1   7  276.17   10.80
 -21  -1   7  267.07   11.10
 -21   1   7  285.87   12.20
  21   1  -7  282.77   13.20
  19  -1  -7    8.20    3.90
 -19  -1   7   11.50    3.80
 -19  -1   7   19.30    3.70
 -19   1   7   13.10    4.00
 -19   1   7   18.80    2.70
  19   1  -7   21.40    5.30
 -17  -1   7  116.29    7.10
 -17  -1   7  105.19    6.50
  17  -1  -7  112.29    7.10
 -17   1   7  114.59    4.50
 -17   1   7  110.69    7.10
  17   1  -7  118.19    8.40
 -15  -1   7   26.80    4.10
  15  -1  -7   21.40    4.10
 -15  -1   7   23.80    3.80
  15   1  -7   24.60    5.00
 -15   1   7   23.20    3.30
 -15   1   7   24.20    3.80
 -15   1   7   24.40    2.50
 -13  -1   7  261.57    9.60
  13  -1  -7  261.77   10.10
 -13  -1   7  250.27   10.40
 -13   1   7  263.47    9.70
 -13   1   7  250.47    7.90
  13   1  -7  279.87   11.70
  11  -1  -7    2.20    2.70
 -11  -1   7    3.60    3.40
 -11  -1   7    1.90    2.20
  11   1  -7    2.50    3.40
  11   1  -7   -0.80    3.20
 -11   1   7    3.20    2.40
 -11   1   7   -0.20    2.30
 -11   1   7   -0.90    1.20
  -9  -1   7  613.94   18.40
   9  -1  -7  631.14   17.80
  -9  -1   7  607.04   17.10
   9   1  -7  608.24   18.80
  -9   1   7  626.34   14.30
  -9   1   7  622.04   16.60
   9   1  -7  625.74   18.50
  -7  -1   7    4.60    2.40
   7  -1  -7    8.80    2.60
   7   1  -7    6.60    3.10
  -7   1   7    7.00    1.50
  -7   1   7    6.90    2.00
   7   1  -7    5.30    3.40
  -5  -1   7   36.00    4.10
   5  -1  -7   35.80    3.40
   5  -1  -7   39.70    4.30
  -5   1   7   31.10    2.90
   5   1  -7   31.20    4.50
  -5   1   7   32.40    3.50
  -5   1   7   29.50    2.90
   5   1  -7   30.90    4.10
  -3  -1   7   60.49    4.70
   3  -1  -7   49.90    4.70
  -3   1   7   67.79    4.20
   3   1  -7   59.09    5.60
   3   1  -7   57.29    6.00
  -3   1   7   59.19    3.00
  -1  -1   7 1778.02   40.40
   1  -1  -7 1704.53   40.40
   1  -1  -7 1744.33   38.50
   1   1  -7 1629.34   41.00
   1   1  -7 1697.93   41.80
  -1   1   7 1729.03   37.20
  -1  -1  -7   31.40    4.50
  -1  -1  -7   33.60    4.20
   1  -1   7   25.30    3.70
  -1  -1  -7   31.00    4.30
  -1   1  -7   27.60    4.60
  -1   1  -7   32.90    4.30
   1   1   7   31.80    2.70
   1   1   7   30.40    3.00
  -3  -1  -7   15.90    3.50
  -3  -1  -7   19.80    3.40
  -3  -1  -7   15.70    3.60
   3  -1   7   19.60    3.50
  -3   1  -7   17.80    3.30
   3   1   7   17.90    2.20
  -3   1  -7   16.20    4.00
   3   1   7   14.40    1.90
  -5  -1  -7   33.90    4.50
   5  -1   7   31.30    4.10
  -5  -1  -7   34.60    4.40
  -5  -1  -7   23.50    3.60
   5   1   7   32.40    4.00
  -5   1  -7   37.20    4.70
  -5   1  -7   27.50    4.90
   5   1   7   32.90    3.50
   5   1   7   30.80    2.50
  -7  -1  -7   48.30    4.70
  -7  -1  -7   52.29    5.70
   7  -1   7   45.20    5.10
  -7   1  -7   51.19    6.30
   7   1   7   49.10    4.00
  -7   1  -7   54.79    5.20
   7   1   7   48.30    2.60
  -9  -1  -7  394.46   12.60
  -9  -1  -7  366.56   12.70
   9  -1   7  379.36   12.90
  -9   1  -7  386.66   14.40
   9   1   7  373.76   10.10
   9   1   7  380.66    9.30
  -9   1  -7  377.96   12.90
 -11  -1  -7  109.79    6.80
 -11  -1  -7  104.79    6.40
  11  -1   7  106.99    7.00
 -11   1  -7  107.39    8.40
 -11   1  -7  100.09    6.60
  13  -1   7   33.00    4.70
 -13  -1  -7   31.80    4.30
 -13  -1  -7   27.30    4.30
 -13   1  -7   30.50    4.40
 -13   1  -7   39.70    6.10
 -15  -1  -7  380.86   13.60
  15  -1   7  387.66   13.90
 -15  -1  -7  390.16   13.70
 -15   1  -7  387.86   13.30
 -15   1  -7  388.66   15.30
 -15   1  -7  395.66   14.50
 -17  -1  -7  629.24   19.30
 -17  -1  -7  642.24   19.30
  17  -1   7  637.94   19.30
 -17   1  -7  635.74   19.40
 -17   1  -7  621.04   21.40
 -17   1  -7  641.54   18.80
  19  -1   7  140.09    9.10
 -19  -1  -7  145.89    9.10
 -19  -1  -7  142.29    9.10
 -19   1  -7  160.08   10.90
 -19   1  -7  159.48    8.80
 -19   1  -7  159.28    9.80
 -21  -1  -7   56.69    6.80
 -21  -1  -7   62.39    7.80
  21  -1   7   61.09    7.70
 -21   1  -7   63.19    8.60
 -21   1  -7   75.59    7.00
 -21   1  -7   62.89    8.70
 -23  -1  -7   76.99    9.00
 -23  -1  -7   69.79    7.80
  23  -1   7   62.69    8.40
 -23   1  -7   75.99    7.90
 -23   1  -7   75.99    7.50
 -23   1  -7   77.09   11.30
  25  -1   7  222.58   11.80
 -25   1  -7  221.08   12.80
 -25   1  -7  223.88   10.90
 -25   1  -7  206.08   14.70
 -27  -1  -7   17.00    6.30
 -27  -1  -7   16.80    6.60
  27  -1   7   15.50    6.30
 -27   1  -7   24.40    5.30
 -27   1  -7   29.90    8.30
 -27   1  -7   15.30    7.00
 -29  -1  -7   49.40    8.80
  29  -1   7   36.20    7.00
 -29  -1  -7   49.70    7.60
 -29   1  -7   50.09    8.10
 -29   1  -7   32.90    5.50
 -29   1  -7   52.59    9.80
 -31  -1  -7   91.69   11.60
 -31  -1  -7   90.59   12.80
 -31   1  -7  121.19    9.90
 -31   1  -7  133.99   16.10
 -31   1  -7  107.29   13.10
 -33  -1  -7   93.19   12.40
 -33  -1  -7   92.19   12.00
 -33   1  -7  101.19   13.70
 -35  -1  -7   -3.80    7.50
 -35  -1  -7    1.10    9.90
 -35   1  -7   19.00   12.20
 -34  -2   7   13.90    8.30
 -34  -2   7    0.10    6.70
 -34   2   7    4.60   10.40
  34   2  -7   15.00   11.80
 -32  -2   7    3.20    7.20
 -32  -2   7   -1.90    6.40
  32   2  -7    2.00   10.20
 -32   2   7    7.90    9.30
 -30  -2   7    0.20    5.80
 -30  -2   7    1.50    5.90
  30   2  -7  -14.30    9.20
 -30   2   7    5.70    8.20
 -28  -2   7   56.59    7.50
 -28  -2   7   59.69    7.30
  28   2  -7   72.29   10.60
 -28   2   7   62.49    9.30
 -26  -2   7    5.40    5.70
 -26  -2   7   -3.90    4.80
 -26   2   7    3.00    6.40
  26   2  -7   -0.90    7.60
 -24  -2   7   32.20    5.50
 -24   2   7   37.20    7.30
  24   2  -7   38.30    9.00
 -22  -2   7    7.90    5.60
  22  -2  -7    1.20    4.10
 -22  -2   7    1.80    3.90
  22   2  -7  -15.10    6.90
 -20  -2   7   29.00    5.60
  20  -2  -7   33.80    4.70
  20   2  -7   28.30    7.50
 -20   2   7   41.20    6.40
 -18  -2   7  131.09    8.10
 -18  -2   7   99.59    8.90
  18  -2  -7  114.19    7.00
 -18   2   7  104.89    9.30
  18   2  -7  112.69   10.80
  16  -2  -7  934.41   24.40
 -16  -2   7  941.51   26.80
 -16  -2   7  953.90   25.50
  16   2  -7  935.41   28.40
 -16   2   7  947.41   26.00
 -14  -2   7   11.30    4.80
  14  -2  -7   24.00    3.90
 -14  -2   7   17.30    3.80
  14   2  -7   15.00    5.40
 -14   2   7   15.60    4.20
  14   2  -7   19.90    5.50
  12  -2  -7  162.78    9.00
 -12  -2   7  184.18    9.10
 -12  -2   7  170.78   10.30
  12   2  -7  178.78   10.40
 -12   2   7  167.88    8.40
  12   2  -7  172.78   10.30
  10  -2  -7   99.29    6.20
 -10  -2   7   87.49    6.60
 -10  -2   7   96.69    8.50
 -10   2   7   84.49    6.10
  10   2  -7   92.69    8.10
  10   2  -7   85.99    8.40
   8  -2  -7  660.53   18.30
  -8  -2   7  649.24   20.70
  -8  -2   7  659.23   19.30
   8   2  -7  660.03   20.80
   8   2  -7  661.23   21.00
  -8   2   7  615.64   17.80
   6  -2  -7  201.28    8.40
  -6  -2   7  198.88    9.30
  -6   2   7  201.78    8.10
   6   2  -7  193.68   10.00
   6   2  -7  206.48   10.80
  -4  -2   7   51.89    5.70
   4  -2  -7   59.29    5.20
   4   2  -7   53.29    7.10
   4   2  -7   45.80    6.50
  -4   2   7   55.69    5.20
  -2  -2   7   13.50    3.70
   2  -2  -7    5.80    2.80
   2   2  -7   16.40    3.80
   2   2  -7   13.60    4.70
  -2   2   7   13.90    3.20
   0  -2   7  728.33   21.20
   0  -2  -7  714.23   20.00
   0   2   7  708.93   17.90
   0   2  -7  734.53   22.80
   0   2  -7  717.03   21.40
  -2  -2  -7    1.70    2.90
  -2  -2  -7    2.40    2.80
  -2  -2  -7    2.30    3.40
   2  -2   7    4.10    3.60
   2   2   7    1.20    2.10
   2   2   7    1.20    1.60
  -2   2  -7    3.50    4.60
  -2   2  -7    3.90    3.30
  -4  -2  -7   17.00    3.10
  -4  -2  -7   17.40    3.60
  -4  -2  -7   15.80    3.20
   4  -2   7    9.20    4.10
  -4   2  -7   25.30    5.40
  -4   2  -7   18.90    4.20
   4   2   7   20.50    2.90
  -6  -2  -7   67.79    5.70
  -6  -2  -7   66.69    5.70
   6  -2   7   58.99    6.80
  -6   2  -7   62.29    8.30
  -6   2  -7   64.09    6.30
  -8  -2  -7  302.87   11.30
   8  -2   7  293.47   12.60
  -8  -2  -7  298.37   10.30
  -8   2  -7  283.37   11.90
  -8   2  -7  299.17   13.90
 -10  -2  -7   81.19    6.40
 -10  -2  -7   71.89    5.80
  10  -2   7   75.69    7.70
 -10   2  -7   76.89    6.50
 -10   2  -7   87.09    8.90
 -12  -2  -7   51.19    5.10
  12  -2   7   52.29    6.60
 -12  -2  -7   44.20    6.70
 -12   2  -7   43.80    6.80
 -12   2  -7   62.59    6.40
  14  -2   7  129.69    9.80
 -14  -2  -7  144.89    9.00
 -14  -2  -7  138.39    7.50
 -14   2  -7  153.68    8.30
 -14   2  -7  146.29   11.40
 -14   2  -7  128.89   10.30
 -16  -2  -7  297.77   12.70
 -16  -2  -7  292.87   11.40
  16  -2   7  306.97   14.10
 -16   2  -7  313.87   16.10
 -16   2  -7  309.37   14.50
 -16   2  -7  289.87   12.00
 -18  -2  -7   15.90    4.80
 -18  -2  -7    0.00    3.70
  18  -2   7    1.90    5.50
 -18   2  -7   10.50    4.20
 -18   2  -7   19.30    6.60
 -18   2  -7    7.30    6.90
 -20  -2  -7   50.69    6.20
 -20  -2  -7   63.69    8.30
  20  -2   7   54.59    8.00
 -20   2  -7   57.59    8.60
 -20   2  -7   66.49    7.40
 -20   2  -7   56.79    9.20
  22  -2   7   64.19    8.10
 -22  -2  -7   57.69    7.40
 -22  -2  -7   58.09    7.20
 -22   2  -7   49.50    6.10
 -22   2  -7   50.79    8.60
 -22   2  -7   74.29    9.80
  24  -2   7  199.78   14.30
 -24  -2  -7  224.28   19.00
 -24  -2  -7  217.58   12.50
 -24   2  -7  250.97   16.50
 -24   2  -7  257.57   16.90
 -24   2  -7  240.18   11.00
  26  -2   7  181.68   21.10
 -26  -2  -7  195.08   12.80
 -26  -2  -7  196.48   12.40
 -26   2  -7  194.98   16.40
 -26   2  -7  176.08   10.10
 -28  -2  -7  157.38   12.60
 -28  -2  -7  151.28   13.20
  28  -2   7  138.39   14.50
 -28   2  -7  172.68   17.50
 -28   2  -7  150.28   16.60
 -30  -2  -7  359.96   18.10
 -30  -2  -7  413.26   18.00
 -30   2  -7  405.76   21.80
 -30   2  -7  377.76   23.20
 -32  -2  -7   12.00    7.90
 -32  -2  -7    1.60    8.70
 -32   2  -7   31.10   12.00
 -32   2  -7   23.40   11.50
 -34  -2  -7   44.20    9.70
 -34  -2  -7   39.20   11.10
 -34   2  -7   41.90   12.90
 -34   2  -7   22.30   14.80
 -31  -3   7   13.90    8.30
 -31  -3   7  -12.80    7.20
  31   3  -7    7.50   12.60
 -31   3   7    9.90   12.20
 -29  -3   7   31.40    8.40
 -29  -3   7   18.70    7.20
 -29   3   7   12.00   10.50
  29   3  -7   15.50   11.50
 -27  -3   7   14.00    7.00
 -27  -3   7    8.80    6.20
  27   3  -7   12.10   10.30
 -27   3   7   10.20    9.20
 -25  -3   7   -0.30    7.00
 -25  -3   7    8.70    5.60
 -25   3   7   24.80    8.80
  25   3  -7    3.90    8.30
 -23  -3   7   42.30    8.20
 -23  -3   7   50.59    6.90
  23   3  -7   52.39   10.20
 -23   3   7   38.10    8.70
 -21  -3   7    6.70    6.30
 -21  -3   7    5.20    5.10
 -21   3   7   -9.50    6.80
  21   3  -7   -4.60    7.40
 -19  -3   7    1.90    6.30
 -19  -3   7   -7.60    4.50
  19   3  -7    3.10    7.10
 -19   3   7  -18.30   11.30
 -17  -3   7    3.50    6.20
  17  -3  -7    9.00    4.00
 -17  -3   7   10.10    4.90
  17   3  -7   -3.80    6.10
 -17   3   7    4.70    5.90
 -15  -3   7  104.59    8.90
  15  -3  -7  113.59    7.10
 -15  -3   7   95.19   12.50
  15   3  -7   85.69   11.20
 -15   3   7  110.19    9.80
 -13  -3   7    4.90    6.60
  13  -3  -7    4.20    3.40
 -13  -3   7    1.90    5.80
  13   3  -7    6.90    7.30
  13   3  -7   13.90    6.50
 -13   3   7    2.10    4.80
  11  -3  -7   88.99    6.60
 -11  -3   7   96.99   10.80
 -11  -3   7   95.19    8.70
 -11   3   7   99.89    8.30
  11   3  -7   98.49   10.90
  11   3  -7  120.39   11.30
  -9  -3   7   55.99    6.80
   9  -3  -7   59.99    5.90
  -9  -3   7   71.99    9.10
  -9   3   7   59.59    6.60
   9   3  -7   56.99    8.20
   9   3  -7   60.39    8.20
  -7  -3   7    0.20    5.60
   7  -3  -7    7.80    3.40
  -7  -3   7    3.50    4.30
   7   3  -7    6.10    5.40
  -7   3   7    9.50    4.00
   7   3  -7    4.40    5.50
   5  -3  -7    3.70    3.40
  -5  -3   7    0.50    4.40
   5   3  -7   -3.90    5.50
  -5   3   7    3.80    3.40
   5   3  -7   -2.80    5.00
  -3  -3   7   60.89    7.80
   3  -3  -7   49.30    6.20
  -3   3   7   55.39    6.00
   3   3  -7   60.99    7.70
   3   3  -7   73.69   10.00
  -1  -3   7   22.00    5.50
   1  -3  -7   23.80    4.20
   1   3  -7   21.20    6.70
  -1   3   7   26.90    4.00
   1   3  -7   28.20    5.80
  -1  -3  -7   20.90    3.90
   1  -3   7   16.10    5.30
  -1   3  -7   18.70    6.30
   1   3   7    7.20    3.70
  -1   3  -7    9.70    4.70
  -3  -3  -7  168.58    8.90
   3  -3   7  173.08   11.00
  -3   3  -7  149.59   10.20
   3   3   7  163.98    6.50
  -3   3  -7  178.68   13.00
  -5  -3  -7    6.20    3.00
  -5  -3  -7    6.00    3.70
   5  -3   7    4.20    4.80
  -5   3  -7    4.70    6.10
  -5   3  -7    9.90    4.50
   7  -3   7   19.80    6.20
  -7  -3  -7   18.20    4.60
  -7  -3  -7    9.80    4.00
  -7   3  -7    7.30    4.40
  -7   3  -7   16.00    7.10
  -9  -3  -7    1.80    4.20
   9  -3   7   -5.10    5.40
  -9  -3  -7    2.70    3.20
  -9   3  -7   10.00    7.10
  -9   3  -7    1.00    4.50
 -11  -3  -7   33.80    4.30
 -11  -3  -7   34.70    5.70
  11  -3   7   30.90    7.40
 -11   3  -7   35.00    5.80
 -13  -3  -7    0.40    4.60
 -13  -3  -7    1.80    3.20
  13  -3   7   -3.70    6.00
 -13   3  -7    4.50    4.60
 -13   3  -7  -13.00    6.70
 -13   3  -7    2.70    6.90
 -15  -3  -7   -1.00    3.40
 -15  -3  -7   -8.30    4.40
 -15   3  -7    0.80    7.20
 -15   3  -7    3.50    4.50
 -17  -3  -7   -3.60    4.60
 -17  -3  -7   -6.10    3.80
  17  -3   7    8.80    7.10
 -17   3  -7   -7.10    7.80
 -17   3  -7   -9.10    8.10
 -17   3  -7   -2.80    4.60
 -19  -3  -7   36.40    7.00
 -19  -3  -7   24.70    5.00
  19  -3   7   22.60    8.00
 -19   3  -7   33.50    8.90
 -19   3  -7   25.90    9.50
 -19   3  -7   31.70    5.40
  21  -3   7    9.80    7.60
 -21  -3  -7   -1.80    5.40
 -21  -3  -7    1.10    5.10
 -21   3  -7   -6.00    9.00
 -21   3  -7    6.20    9.00
 -21   3  -7    8.60    5.00
  23  -3   7   58.49   10.60
 -23  -3  -7   56.09    8.50
 -23  -3  -7   57.19    8.30
 -23   3  -7   69.09   11.90
 -23   3  -7   70.99   11.10
 -25  -3  -7   30.10    8.20
  25  -3   7   38.00   10.60
 -25  -3  -7   36.90    7.30
 -25   3  -7   49.10   12.30
 -25   3  -7   40.00   16.80
 -27  -3  -7   66.39   10.40
 -27  -3  -7   90.29   11.70
  27  -3   7   80.19   11.90
 -27   3  -7   88.49   13.90
 -27   3  -7   75.09   13.80
 -29  -3  -7    9.70    7.80
  29  -3   7   -4.80   10.50
 -29  -3  -7   17.90    8.70
 -29   3  -7    6.90   12.60
 -29   3  -7   17.50   13.00
  31  -3   7   -6.50   12.30
 -31  -3  -7    9.10    9.60
 -31  -3  -7   30.60    9.30
 -31   3  -7   31.00   27.10
 -31   3  -7   56.09   14.80
 -26  -4   7   38.10   11.10
 -26   4   7   25.70   12.90
  26   4  -7   29.00   17.00
 -24  -4   7   13.10    9.50
 -24  -4   7    0.50    7.50
 -24   4   7   13.70   10.70
  24   4  -7   19.70   11.70
 -22  -4   7   38.20    7.90
 -22  -4   7   36.70   10.20
  22   4  -7   24.70   11.40
 -22   4   7   40.20   10.60
 -20  -4   7    1.30    8.30
 -20  -4   7    2.50    6.30
  20   4  -7    6.90    9.40
 -20   4   7   10.10    9.30
 -18  -4   7    8.30    6.30
 -18  -4   7    9.30    8.40
 -18   4   7    1.30    8.30
  18   4  -7   -4.60    8.70
 -16  -4   7  150.38   14.60
 -16  -4   7  139.89   11.30
  16   4  -7  132.89   14.80
 -16   4   7  118.49   14.20
 -14  -4   7    2.20    7.20
 -14  -4   7   -1.50    6.70
 -14   4   7    8.20    7.20
  14   4  -7   -1.20    7.40
  12  -4  -7  258.27   11.30
 -12  -4   7  229.58   13.60
 -12  -4   7  244.18   16.50
  12   4  -7  221.88   15.90
  12   4  -7  209.18   16.10
 -12   4   7  213.48   13.80
  10  -4  -7   39.10    5.40
 -10  -4   7   51.69    7.70
 -10  -4   7   38.90    9.30
 -10   4   7   51.69    7.40
  10   4  -7   44.50    9.00
  10   4  -7   44.40    8.90
  -8  -4   7   38.70    7.20
   8  -4  -7   51.39    7.00
  -8  -4   7   40.60    8.80
   8   4  -7   55.19    8.80
   8   4  -7   39.90    9.10
  -8   4   7   46.10    6.40
  -6  -4   7    3.80    6.10
  -6  -4   7    8.60    7.70
   6  -4  -7    7.70    4.20
  -6   4   7    4.30    5.30
   6   4  -7    7.20    7.70
   6   4  -7   -5.20    6.70
  -4  -4   7  142.99   11.80
   4  -4  -7  137.59    8.90
  -4   4   7  128.79    9.30
   4   4  -7  138.89   13.10
   4   4  -7  110.59   13.80
  -2  -4   7  277.77   14.90
   2  -4  -7  264.87   12.20
   2   4  -7  268.17   17.30
   2   4  -7  265.57   15.90
   0  -4  -7  476.15   16.80
   0  -4   7  473.55   20.00
   0   4  -7  479.45   22.20
  -2  -4  -7   29.30    6.00
   2  -4   7   40.00    8.40
  -2   4  -7   45.60   10.10
  -2   4  -7   49.00    8.20
  -4  -4  -7   97.49   10.80
   4  -4   7  104.99   11.60
  -4   4  -7   98.29   12.00
  -4   4  -7  123.89   14.70
  -6  -4  -7   42.60    6.90
   6  -4   7   50.29    8.60
  -6   4  -7   50.19    9.90
  -6   4  -7   42.90    7.50
  -8  -4  -7  216.68   12.60
   8  -4   7  221.38   15.30
  -8   4  -7  227.68   17.40
  -8   4  -7  221.18   15.50
  10  -4   7   13.60    7.60
 -10  -4  -7   19.60    6.10
 -10   4  -7   15.90    9.30
 -10   4  -7   20.90    6.90
  12  -4   7    4.70    7.40
 -12  -4  -7   -4.00    5.40
 -12   4  -7   -2.70    6.10
 -12   4  -7    0.00    9.00
 -14  -4  -7  102.79   11.10
  14  -4   7  106.59   14.50
 -14   4  -7  110.99   13.80
 -14   4  -7   90.49   10.70
 -14   4  -7  127.09   15.70
 -16  -4  -7    2.90    6.40
  16  -4   7   20.40    9.00
 -16   4  -7   -8.50    8.90
 -16   4  -7  -19.00    8.80
 -18  -4  -7    1.20    6.90
  18  -4   7    4.30    9.10
 -18   4  -7  -12.20   10.90
 -18   4  -7  -14.40    9.90
  20  -4   7    3.10    9.80
 -20  -4  -7   24.90    8.40
 -20   4  -7   -2.50   10.80
 -20   4  -7   12.60   12.40
  22  -4   7   14.00   10.80
 -22  -4  -7   15.40    9.30
 -22  -4  -7   29.50    9.10
 -22   4  -7   22.50   13.30
 -22   4  -7  -14.90   11.80
 -24  -4  -7   14.50    9.90
  24  -4   7   -0.50   11.30
 -24  -4  -7   12.80    7.50
 -24   4  -7    6.20   14.10
 -24   4  -7  -29.30   13.40
 -26   4  -7  151.88   19.60
 -17  -5   7   16.10    9.80
 -17   5   7    9.70   11.00
 -15  -5   7  -16.80   11.40
 -15  -5   7    6.50    9.00
  15   5  -7    4.50   11.90
 -15   5   7    5.80   10.60
 -13  -5   7   -6.80    8.30
 -13  -5   7   13.10   11.20
  13   5  -7   -0.10   11.10
 -11  -5   7   16.00    9.20
 -11  -5   7   13.80   11.40
  11   5  -7   -8.10   10.70
  11   5  -7   20.50   11.20
  -9  -5   7   -7.20   10.70
  -9  -5   7    3.20    8.80
   9   5  -7   15.80   10.30
   9   5  -7    2.10    9.80
  -7  -5   7    2.80    9.00
  -7  -5   7   -2.20   10.60
   7   5  -7   18.70   10.40
   7   5  -7    5.20   10.90
  -5  -5   7    3.00    8.60
  -5  -5   7    4.90   10.80
   5   5  -7    4.20    8.60
   5   5  -7  -24.30    9.80
  -3  -5   7   -2.50    8.40
  -3  -5   7  -19.30   10.30
   3  -5  -7   -5.70    6.00
   3   5  -7    8.70   11.00
   3   5  -7   10.30    9.40
   1  -5  -7   64.09    8.20
  -1  -5   7   45.70   10.70
   1   5  -7   42.30   12.20
   1   5  -7   57.69   10.50
   1  -5   7   16.50    8.90
  -1  -5  -7   -0.70    6.10
  -1   5  -7   18.50   18.40
  -1   5  -7   15.20    9.30
  -3  -5  -7   22.70    9.90
   3  -5   7   17.70    9.40
  -3   5  -7    8.30   11.90
  -3   5  -7   17.50    9.20
   5  -5   7   13.80    9.80
  -5  -5  -7   35.20    7.60
  -5   5  -7    8.60    8.90
  -5   5  -7   37.50   12.60
  -7  -5  -7   52.09    8.10
   7  -5   7   63.19   12.00
  -7   5  -7   47.30   14.00
  -7   5  -7   51.59    9.80
   9  -5   7    1.90    9.90
  -9  -5  -7    5.90    7.30
  -9   5  -7    2.50   12.20
  11  -5   7   31.00   11.80
 -11  -5  -7   32.40    8.90
 -11   5  -7    9.30   12.60
 -13  -5  -7    3.70    8.50
  13  -5   7   13.20   11.90
 -13   5  -7   23.30   13.70
 -15  -5  -7  108.59   13.10
  15  -5   7   89.39   17.20
 -15   5  -7  112.89   17.70
 -34   0   8  115.69   14.90
 -32   0   8   91.09   12.90
  32   0  -8   59.69   12.00
 -30   0   8    9.40    6.80
  30   0  -8   19.20   14.70
  28   0  -8    3.20   11.40
 -28   0   8   -8.80    5.40
 -28   0   8    4.80    3.80
 -26   0   8    1.70    5.00
 -26   0   8    0.00    3.50
  26   0  -8   -2.00    6.30
 -24   0   8  174.48   10.30
 -24   0   8  160.48    7.60
  24   0  -8  172.48   11.90
 -22   0   8   40.10    5.80
 -22   0   8   45.80    4.90
  22   0  -8   48.30    6.60
 -20   0   8  138.29    6.60
  20   0  -8  145.69   10.00
 -20   0   8  149.99    8.80
  18   0  -8   55.99    7.10
 -18   0   8   63.69    6.40
 -18   0   8   63.29    4.90
 -16   0   8  213.48    9.30
 -16   0   8  205.38    8.20
  16   0  -8  224.38   11.20
 -14   0   8    4.30    2.80
  14   0  -8    2.70    3.90
 -14   0   8    2.40    2.80
 -12   0   8  297.57   10.60
 -12   0   8  303.57   10.50
  12   0  -8  285.87   12.10
 -10   0   8   50.39    4.60
 -10   0   8   42.30    4.90
  10   0  -8   48.00    6.30
  10   0  -8   50.39    6.20
  -8   0   8   67.89    6.10
   8   0  -8   72.49    6.50
  -8   0   8   63.39    4.70
   8   0  -8   65.09    6.60
  -6   0   8    6.20    2.50
   6   0  -8    2.30    4.10
   6   0  -8    7.90    3.30
  -4   0   8 2223.88   49.20
   4   0  -8 2168.18   50.39
   4   0  -8 2176.48   51.69
   2   0  -8   23.10    3.90
  -2   0   8   27.90    3.70
   2   0  -8   22.40    4.60
   0   0   8 1001.00   24.20
   0   0  -8  984.70   26.60
   0   0  -8 1006.20   26.30
  -2   0  -8  401.56   13.70
  -2   0  -8  381.36   13.70
   2   0   8  402.46   11.70
  -4   0  -8 1316.17   33.30
   4   0   8 1346.37   31.10
  -4   0  -8 1312.57   33.40
   6   0   8   64.59    5.00
  -6   0  -8   56.69    5.80
  -6   0  -8   72.49    6.70
  -8   0  -8    6.80    3.90
  -8   0  -8   -3.20    2.90
   8   0   8    2.60    2.80
  10   0   8  221.58    8.50
 -10   0  -8  207.78   10.50
 -10   0  -8  211.48    9.80
 -12   0  -8 2392.26   56.89
  12   0   8 2468.95   54.39
 -12   0  -8 2462.25   57.99
 -14   0  -8   92.99    7.50
  14   0   8  102.19    6.60
 -14   0  -8  106.59    8.60
  16   0   8    9.80    3.90
 -16   0  -8   12.60    4.20
 -16   0  -8   15.70    5.30
 -18   0  -8   71.89    7.60
  18   0   8   65.69    6.40
 -18   0  -8   66.69    8.90
 -20   0  -8  237.08   13.50
  20   0   8  218.78    9.60
 -20   0  -8  226.88   11.50
 -22   0  -8    8.70    4.80
 -24   0  -8   -0.30    7.20
 -26   0  -8  230.28   13.10
 -26   0  -8  235.28   15.50
 -28   0  -8   13.50    8.30
 -28   0  -8   18.70    6.30
 -30   0  -8  154.18   16.30
 -30   0  -8  168.98   12.40
 -32   0  -8    4.40    6.50
 -32   0  -8    9.70   10.50
 -34   0  -8   20.90   12.40
 -34   0  -8   36.00    8.00
 -35  -1   8    1.70   10.30
 -35  -1   8   24.80    6.70
 -35   1   8    5.60   16.50
  35   1  -8   18.50   12.10
 -33  -1   8    6.80    5.60
 -33  -1   8   23.30    8.20
  33   1  -8    7.90   10.70
 -33   1   8    1.30    9.30
 -31  -1   8   14.90    5.40
 -31  -1   8   10.80    6.90
 -31   1   8   -4.80    9.30
  31   1  -8   -7.00    9.20
 -29  -1   8   -1.50    4.90
 -29  -1   8   -3.20    5.80
 -29   1   8    8.20    7.00
  29   1  -8   -4.30    9.00
 -27  -1   8   41.30    5.90
  27  -1  -8   35.10    7.40
 -27  -1   8   28.10    6.00
 -27   1   8   24.40    6.70
  27   1  -8   30.00    9.10
 -25  -1   8   50.99    6.90
 -25  -1   8   51.39    6.10
  25  -1  -8   49.90    6.90
  25   1  -8   47.70    9.70
 -25   1   8   38.00    7.30
  23  -1  -8   24.60    5.40
 -23  -1   8   28.90    5.10
 -23  -1   8   30.60    6.50
  23   1  -8   42.10    9.20
 -23   1   8   28.00    6.00
  21  -1  -8    5.30    4.70
 -21  -1   8   16.10    5.00
 -21  -1   8    6.80    3.90
  21   1  -8   15.50    6.80
 -19  -1   8   77.09    6.80
  19  -1  -8   64.29    7.60
 -19  -1   8   54.89    8.60
 -19   1   8   62.49    7.40
  19   1  -8   56.69    7.70
  17  -1  -8   13.60    4.40
 -17  -1   8   10.20    3.40
 -17  -1   8   15.50    4.20
 -17   1   8   12.20    2.20
 -17   1   8   15.60    4.10
  17   1  -8   14.60    5.70
  15  -1  -8   12.50    4.10
 -15  -1   8   14.00    4.10
 -15  -1   8   16.90    3.80
  15   1  -8   11.80    4.70
 -15   1   8    2.70    3.30
 -15   1   8   13.00    1.90
 -13  -1   8   34.80    4.80
 -13  -1   8   19.70    4.40
  13  -1  -8   28.10    4.60
 -13   1   8   27.90    3.90
 -13   1   8   18.10    3.60
  13   1  -8   24.60    5.30
 -11  -1   8    1.80    2.90
 -11  -1   8    0.20    3.80
  11  -1  -8    0.60    3.20
 -11   1   8    4.00    2.70
  11   1  -8    5.80    3.90
  11   1  -8   -3.30    3.80
  -9  -1   8    2.60    2.80
   9  -1  -8    4.90    3.40
  -9  -1   8    6.70    3.70
   9   1  -8   12.60    4.40
  -9   1   8    7.80    2.70
   9   1  -8    5.60    3.70
   7  -1  -8   60.79    6.10
  -7  -1   8   65.39    5.50
  -7   1   8   69.09    4.70
   7   1  -8   71.59    7.20
   7   1  -8   65.69    6.80
  -7   1   8   68.69    3.60
   5  -1  -8   51.59    4.70
  -5  -1   8   49.60    5.30
   5  -1  -8   56.29    5.60
  -5   1   8   45.50    3.90
   5   1  -8   47.90    6.30
   5   1  -8   54.09    6.60
  -5   1   8   53.19    3.30
  -5   1   8   54.29    4.20
   3  -1  -8  236.48    8.60
  -3  -1   8  223.08    9.20
   3  -1  -8  216.98    9.70
   3   1  -8  219.88   10.70
   3   1  -8  234.08   10.50
  -3   1   8  240.38    8.00
  -3   1   8  233.18    6.80
  -1  -1   8   14.00    3.10
   1  -1  -8   10.70    3.60
   1  -1  -8   13.90    3.40
  -1   1   8    8.90    2.40
   1   1  -8   14.70    4.50
   1   1  -8   11.10    3.70
  -1   1   8   12.20    2.00
  -1  -1  -8  152.68    8.10
   1  -1   8  144.99    7.60
  -1  -1  -8  142.69    7.90
  -1   1  -8  147.39    8.40
  -1   1  -8  146.69    9.20
   1   1   8  137.59    7.00
   1   1   8  154.88    5.80
  -3  -1  -8    7.20    6.30
   3  -1   8   15.00    3.10
  -3  -1  -8   16.30    3.40
  -3  -1  -8   13.50    4.90
  -3   1  -8    9.60    4.30
  -3   1  -8   17.60    3.90
   3   1   8   14.00    2.30
   3   1   8    9.20    2.80
  -5  -1  -8  405.76   14.10
  -5  -1  -8  426.86   14.00
   5  -1   8  408.66   13.70
  -5   1  -8  403.96   14.50
  -5   1  -8  417.36   15.80
   5   1   8  418.06   10.90
  -7  -1  -8  162.28    8.30
  -7  -1  -8  155.38    8.40
   7  -1   8  157.18    8.00
   7   1   8  149.39    5.30
  -7   1  -8  151.18    8.60
   7   1   8  155.58    6.80
  -7   1  -8  163.28   10.00
  -9  -1  -8   -3.60    2.90
  -9  -1  -8    0.90    3.30
   9  -1   8   -5.80    3.10
  -9   1  -8    0.60    4.40
  -9   1  -8   -1.50    3.30
   9   1   8   -0.70    1.50
  11  -1   8  263.67   10.90
 -11  -1  -8  256.97   10.90
 -11  -1  -8  255.37   11.10
 -11   1  -8  266.17   13.00
 -11   1  -8  281.87   11.70
 -13  -1  -8   79.69    7.20
 -13  -1  -8   80.99    7.10
  13  -1   8   72.39    6.90
 -13   1  -8   85.39    7.40
 -13   1  -8   73.09    8.80
  15  -1   8   61.09    6.70
 -15  -1  -8   64.99    7.10
 -15  -1  -8   54.69    7.20
 -15   1  -8   61.49    7.00
 -15   1  -8   54.09    7.60
 -17  -1  -8   43.60    6.20
  17  -1   8   38.60    5.60
 -17  -1  -8   51.49    6.70
 -17   1  -8   50.59    8.20
 -17   1  -8   44.00    5.70
  19  -1   8  253.37   11.30
 -19  -1  -8  249.28   12.20
 -19  -1  -8  240.08   13.70
 -19   1  -8  242.38   14.90
 -19   1  -8  254.97   11.60
  21  -1   8   28.30    5.70
 -21  -1  -8   37.40    6.70
 -21  -1  -8   29.60    6.00
 -21   1  -8   23.90    5.50
 -21   1  -8   24.70    8.00
 -23  -1  -8   86.89    9.40
  23  -1   8   82.79    9.00
 -23   1  -8  105.69   10.30
 -23   1  -8   77.79    9.10
 -23   1  -8   93.39   12.90
 -25  -1  -8   -4.00    6.30
 -25  -1  -8    3.70    5.50
  25  -1   8    5.30    6.20
 -25   1  -8   -2.20    5.50
 -25   1  -8  -14.70   10.80
 -25   1  -8   20.00    8.40
 -27  -1  -8  202.48   12.90
 -27  -1  -8  194.68   14.10
 -27   1  -8  212.68   13.90
 -27   1  -8  222.88   17.00
 -27   1  -8  205.38   18.00
 -29  -1  -8    3.40    6.70
 -29  -1  -8    8.80    8.10
 -29   1  -8   12.30    9.70
 -29   1  -8   14.40    5.90
 -31  -1  -8   -2.80    6.80
 -31  -1  -8   -4.80    8.80
 -31   1  -8   -7.40    6.40
 -31   1  -8    3.50   10.70
 -33  -1  -8   16.40    8.00
 -33  -1  -8   -4.60   10.20
 -33   1  -8    3.50   12.40
 -32  -2   8   -6.70    7.00
 -32  -2   8    9.90    8.00
 -32   2   8   20.40   11.00
  32   2  -8    4.70   11.80
 -30  -2   8    8.40    7.00
 -30  -2   8    6.60    6.50
 -30   2   8   23.80    9.70
  30   2  -8    9.00   10.60
 -28  -2   8   16.50    6.90
 -28  -2   8   22.10    6.90
  28   2  -8   24.60   10.20
 -28   2   8    8.50    8.40
 -26  -2   8    3.90    5.30
 -26  -2   8   -2.60    6.00
  26   2  -8   -3.90    8.40
 -26   2   8   -6.30    6.90
 -24  -2   8   44.30    7.30
 -24  -2   8   25.70    5.40
  24   2  -8   19.20    8.40
 -24   2   8   23.00    7.60
 -22  -2   8   -0.50    5.80
 -22  -2   8   -4.60    4.20
  22  -2  -8    6.30    5.00
 -22   2   8    8.50    6.40
  22   2  -8   -0.30    7.30
 -20  -2   8    8.10    5.80
  20  -2  -8    2.00    4.60
 -20  -2   8    1.20    4.10
 -20   2   8   -5.50    5.70
  20   2  -8    7.80    7.20
 -18  -2   8   -0.10    4.00
  18  -2  -8   11.30    4.60
 -18  -2   8   -3.80    5.40
 -18   2   8   -1.00    5.00
  18   2  -8   -7.10    6.30
  16  -2  -8  199.68    9.70
 -16  -2   8  216.38   12.30
 -16  -2   8  199.48   10.60
 -16   2   8  203.28   10.90
  14  -2  -8   93.69    7.30
 -14  -2   8   87.19    7.60
 -14  -2   8   85.29    9.10
 -14   2   8   90.19    7.70
  14   2  -8   87.39    9.30
  14   2  -8   73.39    8.80
 -12  -2   8  104.59    9.60
 -12  -2   8  113.19    8.30
  12  -2  -8  113.29    7.60
  12   2  -8  122.69    9.80
 -12   2   8  134.69    7.70
  12   2  -8  109.39   10.50
 -10  -2   8   81.19    8.90
 -10  -2   8   69.19    7.00
  10  -2  -8   70.29    6.70
 -10   2   8   80.99    6.40
  10   2  -8   82.89    8.90
  10   2  -8   91.89    9.10
  -8  -2   8   26.70    6.00
   8  -2  -8   29.30    4.40
  -8  -2   8   30.10    5.00
   8   2  -8   31.50    6.40
  -8   2   8   41.70    5.20
   8   2  -8   39.40    6.40
  -6  -2   8  120.09    7.90
   6  -2  -8  112.49    7.50
   6   2  -8  124.99   10.20
  -6   2   8  108.19    6.30
   6   2  -8  109.09    9.80
   4  -2  -8  911.91   24.60
  -4  -2   8  921.01   25.50
  -4   2   8  877.31   22.80
   4   2  -8  896.01   26.50
   4   2  -8  913.11   27.40
   2  -2  -8  353.16   12.90
  -2  -2   8  360.06   13.60
  -2   2   8  348.67   11.10
   2   2  -8  349.96   15.30
   2   2  -8  356.66   14.40
   0  -2   8   52.39    6.80
   0  -2  -8   57.69    6.10
   0   2  -8   54.29    7.50
   0   2  -8   53.39    7.00
  -2  -2  -8   36.80    5.60
   2  -2   8   35.20    5.50
  -2  -2  -8   28.00    4.90
  -2   2  -8   34.20    5.90
   2   2   8   30.40    3.40
  -2   2  -8   25.00    6.10
  -4  -2  -8  110.89    7.70
  -4  -2  -8  119.59    7.40
   4  -2   8  112.19    8.30
  -4   2  -8  117.99    8.80
   4   2   8  119.59    5.00
  -4   2  -8  113.79    9.90
  -6  -2  -8   98.99    7.90
  -6  -2  -8   86.29    7.30
   6  -2   8   96.69    8.40
  -6   2  -8   87.19    8.00
  -6   2  -8   73.09    9.80
   8  -2   8    0.70    4.40
  -8  -2  -8    5.90    3.80
  -8  -2  -8    2.30    3.70
  -8   2  -8    0.90    5.10
  -8   2  -8    7.30    4.10
 -10  -2  -8    1.90    3.30
 -10  -2  -8    3.00    4.00
  10  -2   8   -2.20    4.30
 -10   2  -8   -1.30    3.80
 -10   2  -8    4.70    6.10
 -12  -2  -8   81.99    8.00
 -12  -2  -8  102.49    6.80
  12  -2   8   82.49    9.10
 -12   2  -8   99.39    8.40
 -12   2  -8   95.29   11.60
 -14  -2  -8   11.60    3.90
  14  -2   8    5.30    5.30
 -14   2  -8   -1.20    4.00
 -14   2  -8    1.70    6.80
  16  -2   8  100.59   10.50
 -16  -2  -8   93.19    8.90
 -16  -2  -8  108.49    7.90
 -16   2  -8   99.79   13.10
 -16   2  -8  115.49    9.40
 -18  -2  -8   -3.60    4.50
  18  -2   8    6.40    6.10
 -18  -2  -8    8.50    5.10
 -18   2  -8  -14.90    6.30
 -18   2  -8   -5.60    7.00
 -18   2  -8   -4.00    4.70
 -20  -2  -8    8.50    5.30
 -20  -2  -8    2.50    5.50
  20  -2   8   18.20    7.30
 -20   2  -8    5.10    7.80
 -20   2  -8    8.60    5.20
 -20   2  -8   15.20    8.20
 -22  -2  -8   18.20    6.70
 -22  -2  -8   11.10    5.90
  22  -2   8   25.00    7.90
 -22   2  -8    7.10    8.50
 -22   2  -8   17.90    5.60
 -22   2  -8    8.40    8.50
 -24  -2  -8   56.89    8.20
 -24  -2  -8   69.39    9.20
 -24   2  -8   61.59   11.70
 -24   2  -8   83.09    9.30
  26  -2   8   -4.20   10.80
 -26  -2  -8    3.80    6.70
 -26  -2  -8    8.00    7.70
 -26   2  -8    4.70   10.10
 -26   2  -8    5.10    9.90
 -26   2  -8    8.00    6.00
 -28  -2  -8   10.10    7.80
  28  -2   8    0.00    8.50
 -28  -2  -8   -0.50    7.30
 -28   2  -8    6.00   10.80
 -28   2  -8   -9.70   10.90
  30  -2   8   12.80    9.20
 -30  -2  -8   18.60    9.00
 -30  -2  -8    9.40    8.30
 -30   2  -8   17.60   12.40
 -30   2  -8   51.09   14.80
 -32  -2  -8  -11.30    9.50
 -32  -2  -8    1.50    9.30
 -29  -3   8  -13.80    8.40
 -29  -3   8    6.80    8.10
  29   3  -8   -6.90   12.60
 -29   3   8   16.90   11.40
 -27  -3   8  -15.10    7.90
 -27  -3   8    0.90    6.70
  27   3  -8   -2.60   11.40
 -27   3   8   -9.20    9.80
 -25  -3   8   46.00    7.90
 -25  -3   8   38.10    9.40
  25   3  -8   37.80   11.80
 -25   3   8   38.60   10.20
 -23  -3   8   21.10    6.70
 -23  -3   8   22.70    7.50
  23   3  -8   18.90   10.40
 -23   3   8   20.90    8.40
 -21  -3   8   -5.90    5.40
 -21  -3   8   -3.10    6.90
 -21   3   8   -9.40    7.50
  21   3  -8    2.10    8.60
 -19  -3   8  123.89   10.20
 -19  -3   8  114.49   13.30
 -19   3   8  125.09   12.90
  19   3  -8  135.99   14.50
 -17  -3   8   30.00    8.30
 -17  -3   8   28.00    6.00
  17  -3  -8   35.40    5.50
  17   3  -8   32.50    8.30
  15  -3  -8   97.39   11.90
 -15  -3   8  127.89    9.90
 -15  -3   8  124.99   12.40
  15   3  -8   91.29   12.40
 -15   3   8  108.09   10.70
 -13  -3   8    7.50    6.60
  13  -3  -8    5.80    4.00
 -13  -3   8    1.50    4.60
 -13   3   8   10.70    5.80
  13   3  -8   21.50    8.40
  13   3  -8    2.20    7.20
  11  -3  -8    9.50    4.10
 -11  -3   8   13.50    5.30
 -11  -3   8   17.30    7.40
 -11   3   8   -4.00    4.90
  11   3  -8   -4.20    6.90
  11   3  -8   17.40    7.00
  -9  -3   8   46.80    8.60
  -9  -3   8   46.30    6.90
   9  -3  -8   46.30    5.30
   9   3  -8   54.69    9.50
   9   3  -8   49.30    8.50
  -9   3   8   64.49    7.40
  -7  -3   8   22.70    5.50
   7  -3  -8   20.30    4.50
  -7   3   8   33.60    4.70
   7   3  -8   35.20    7.60
  -5  -3   8   11.10    5.30
   5  -3  -8    9.60    4.20
   5   3  -8   14.90   12.80
  -5   3   8   21.90    4.30
   3  -3  -8  137.59    9.00
   3   3  -8  115.69   15.60
   3   3  -8  148.29   11.80
  -3   3   8  135.29    7.70
   1  -3  -8   34.30    5.50
  -1   3   8   27.70    4.40
   1   3  -8   35.50   11.50
   1   3  -8   31.30    7.00
  -1  -3  -8  129.79    9.30
  -1   3  -8  122.99   10.90
  -3  -3  -8    7.40    4.50
   3  -3   8    5.10    8.10
  -3   3  -8    4.40    5.70
  -5  -3  -8  115.99    9.30
  -5   3  -8  115.19   10.50
  -5   3  -8  106.99   13.30
  -7  -3  -8   10.40    7.20
  -7   3  -8    0.80    5.40
  -7   3  -8    0.50    7.40
  -9  -3  -8  101.29    9.50
   9  -3   8   91.69   11.70
  -9   3  -8   97.29   10.20
  -9   3  -8  109.89   13.80
 -11  -3  -8  137.19   10.40
 -11  -3  -8  127.79    7.40
  11  -3   8  116.09   12.10
 -11   3  -8  125.49   14.50
 -11   3  -8  126.49   10.50
 -13  -3  -8   84.89    9.40
  13  -3   8   70.49    9.40
 -13  -3  -8   81.09    7.00
 -13   3  -8   73.79    9.80
 -13   3  -8   88.59   11.90
 -15  -3  -8   87.79   10.10
 -15  -3  -8   89.99    7.50
  15  -3   8   82.29   10.40
 -15   3  -8   86.89   10.00
 -15   3  -8   96.09   12.10
 -17  -3  -8   10.30    5.70
 -17  -3  -8   -0.80    5.10
  17  -3   8   11.30    7.60
 -17   3  -8    8.80    9.00
 -17   3  -8    9.20    9.10
 -17   3  -8   11.90    5.80
 -19  -3  -8   55.19    7.90
 -19  -3  -8   39.80    6.50
  19  -3   8   51.69   10.10
 -19   3  -8   54.09   11.20
 -19   3  -8   46.10    7.00
 -19   3  -8   48.00   10.60
 -21  -3  -8  145.19   12.60
  21  -3   8  135.99   15.40
 -21  -3  -8  125.39   15.30
 -21   3  -8  150.58   13.30
 -21   3  -8  147.89   17.60
 -21   3  -8  145.59   18.00
 -23  -3  -8   12.50    7.10
  23  -3   8   -5.20    8.40
 -23  -3  -8   12.80    7.30
 -23   3  -8    3.70   10.10
 -23   3  -8   18.30   11.10
  25  -3   8   28.50   10.80
 -25  -3  -8   40.10    9.10
 -25  -3  -8   27.10    7.90
 -25   3  -8   15.90   11.90
 -25   3  -8   37.20   12.80
  27  -3   8  319.17   21.70
 -27  -3  -8  357.36   17.70
 -27  -3  -8  332.37   19.30
 -27   3  -8  335.57   26.90
 -27   3  -8  375.16   23.60
 -24   4   8   -7.10   11.90
 -22  -4   8    0.70   10.00
 -22  -4   8    1.50    7.80
 -22   4   8   13.30   10.70
  22   4  -8  -12.70   11.90
 -20  -4   8   10.00    7.80
 -20  -4   8    3.80    9.80
  20   4  -8   17.80   11.30
 -20   4   8    7.90    9.20
 -18  -4   8   -0.90    7.10
 -18  -4   8   14.30    9.70
  18   4  -8   -0.20   10.20
 -18   4   8   -9.30    8.60
 -16  -4   8    1.70    8.90
 -16  -4   8    4.00    7.00
 -16   4   8   27.10    8.20
  16   4  -8  -14.90    9.20
 -14  -4   8   19.40    7.70
 -14  -4   8   17.80    9.70
  14   4  -8    3.70    9.00
 -14   4   8   15.60    7.60
 -12  -4   8    3.30    6.70
 -12  -4   8    0.40    8.60
  12   4  -8   11.90    8.80
 -12   4   8   14.40    7.50
  12   4  -8    6.80    8.60
 -10  -4   8   12.30    6.60
  10  -4  -8   25.70    5.50
 -10  -4   8   38.20    9.50
  10   4  -8   -1.90    8.50
  10   4  -8   19.10    8.30
 -10   4   8    4.30    6.60
   8  -4  -8   -2.30    4.80
  -8  -4   8    4.80    6.40
  -8  -4   8    5.40    8.70
   8   4  -8   -5.00    8.30
  -6  -4   8   12.40    8.40
   6  -4  -8   19.20   10.20
  -6  -4   8    9.80    6.50
   6   4  -8   33.30    9.40
   6   4  -8   -5.00    7.80
  -4  -4   8   13.70    7.20
   4  -4  -8    1.70    5.20
   4   4  -8   10.40    8.20
   4   4  -8   18.00    9.20
   2  -4  -8   28.00    7.60
  -2  -4   8   17.50    7.00
   2   4  -8   46.00   10.40
   2   4  -8   21.50    7.80
   0  -4  -8    4.20    5.70
   0  -4   8    9.20    6.80
   0   4  -8    5.10    7.30
   0   4  -8   -1.10    8.30
  -2  -4  -8   -3.30    5.60
   2  -4   8   -8.80    6.30
  -2   4  -8    5.10    7.50
  -2   4  -8   -6.70    8.60
   4  -4   8   15.10    7.50
  -4  -4  -8   25.40    6.50
  -4   4  -8   28.50    9.90
  -4   4  -8   12.70    8.10
  -6  -4  -8   11.50    6.00
   6  -4   8   12.50    7.70
  -6   4  -8   12.30    7.80
  -6   4  -8    2.10    9.10
   8  -4   8    3.80    7.50
  -8  -4  -8   -3.30    5.60
  -8   4  -8   -3.50    7.60
  -8   4  -8   -3.40    9.40
  10  -4   8   -6.10    7.70
 -10  -4  -8   -9.60    5.80
 -10   4  -8    1.60    7.60
 -10   4  -8   -0.30   10.00
  12  -4   8   82.99   11.60
 -12  -4  -8   94.49   11.10
 -12   4  -8   74.39   11.10
 -12   4  -8   84.29   13.30
 -14  -4  -8   10.10    7.20
  14  -4   8    2.40    9.20
 -14   4  -8    3.90   10.90
  16  -4   8    5.00    9.60
 -16  -4  -8    4.50    7.80
 -16   4  -8  -14.20   11.10
  18  -4   8    4.70   10.70
 -18  -4  -8   -4.60    7.50
 -18   4  -8    5.50   12.20
 -18   4  -8  -10.40   11.80
  20  -4   8   50.49   12.80
 -20  -4  -8   19.60    9.40
 -20   4  -8   45.30   14.80
 -20   4  -8   17.70   12.90
  22  -4   8   28.70   13.40
 -22   4  -8   35.10   15.80
 -22   4  -8  -13.30   19.20
 -11  -5   8   11.30   15.20
  11   5  -8   -5.40   12.40
  -9  -5   8   -1.40    9.70
  -9  -5   8   19.90   14.80
   9   5  -8    4.70   11.20
   9   5  -8   25.10   15.30
  -7  -5   8   10.90   10.00
  -7  -5   8   -3.10   12.70
   7   5  -8   -1.80   11.40
   7   5  -8    1.10   12.20
  -5  -5   8   24.80   10.40
  -5  -5   8   23.80   13.90
   5   5  -8    3.40   11.30
   5   5  -8   14.80   13.00
  -3  -5   8  -16.60   12.10
  -3  -5   8   17.90   10.30
   3  -5  -8    5.30    8.40
   3   5  -8    6.10   11.00
   3   5  -8   -3.40   12.60
  -1  -5   8   10.60    9.70
  -1  -5   8   17.60   12.50
   1  -5  -8    1.90    6.90
   1   5  -8   -3.30   11.80
   1   5  -8   19.30   10.50
   1  -5   8   33.60   10.70
  -1  -5  -8   38.80    8.30
  -1   5  -8   40.00   11.40
  -1   5  -8   41.00   14.00
  -3  -5  -8   12.40    7.70
   3  -5   8  -14.20    9.70
  -3   5  -8   11.10   12.90
  -3   5  -8   -0.80    9.90
  -5  -5  -8   -3.10    7.70
   5  -5   8   15.60   11.20
  -5   5  -8   17.80   13.70
  -5   5  -8  -12.40    9.30
   7  -5   8   13.10   11.30
  -7  -5  -8   14.60    8.40
  -7   5  -8   49.60   15.40
  -7   5  -8   24.00    9.90
  -9  -5  -8   70.79   10.90
   9  -5   8   89.19   20.70
  -9   5  -8   88.29   21.60
 -11  -5  -8    8.30    9.60
 -32   0   9    8.10    9.50
  30   0  -9   -0.60    8.90
 -30   0   9    7.10    7.90
 -28   0   9    1.00    6.40
  28   0  -9    0.80    8.70
  26   0  -9   -0.70    7.60
 -26   0   9   -0.90    5.30
 -24   0   9   -3.40    5.00
 -22   0   9    0.70    3.10
  22   0  -9    5.30    8.90
 -22   0   9    4.50    4.90
 -20   0   9    2.80    4.50
 -20   0   9    1.60    3.20
  20   0  -9    4.10    6.20
 -18   0   9    4.00    3.10
  18   0  -9   -6.10    5.60
 -18   0   9    2.80    4.90
 -16   0   9    6.50    3.40
  16   0  -9   -6.80    5.00
 -16   0   9    0.90    3.70
 -14   0   9    5.40    3.20
  14   0  -9   -0.20    4.60
 -14   0   9    5.40    3.30
  12   0  -9   -6.60    4.10
 -12   0   9    0.00    3.30
 -12   0   9   -2.90    3.00
  10   0  -9    2.60    4.20
 -10   0   9   -1.70    3.50
 -10   0   9    1.80    2.70
  10   0  -9   -1.90    3.70
  -8   0   9    5.10    3.90
   8   0  -9    5.40    4.00
   8   0  -9    5.00    4.00
  -8   0   9    1.60    2.50
   6   0  -9    1.10    3.70
  -6   0   9    0.60    2.50
   4   0  -9   -0.10    3.40
   4   0  -9   -5.60    3.80
  -4   0   9    1.60    2.30
   2   0  -9   -3.80    3.40
  -2   0   9   -1.60    2.30
   2   0  -9   -5.90    3.90
   0   0  -9    3.50    4.00
   0   0  -9   -6.80    3.20
   0   0   9    1.90    2.30
  -2   0  -9    3.00    4.30
  -2   0  -9    4.40    3.40
   2   0   9   -3.10    2.40
   4   0   9   -3.00    2.20
  -4   0  -9   -3.30    3.50
  -4   0  -9   -2.20    4.30
  -6   0  -9    2.60    4.30
  -6   0  -9    2.10    3.50
   6   0   9   -0.60    2.50
  -8   0  -9   -3.80    3.60
   8   0   9   -4.20    2.60
  -8   0  -9    5.30    4.70
  10   0   9   -3.40    2.70
 -10   0  -9   -1.70    3.90
 -10   0  -9    8.50    5.10
 -12   0  -9   -6.20    5.10
  12   0   9    0.90    3.00
 -12   0  -9   -1.20    4.10
 -14   0  -9    4.90    5.20
  14   0   9    1.80    3.10
 -14   0  -9    4.20    4.70
  16   0   9   -0.50    3.30
 -16   0  -9   -2.70    4.90
 -16   0  -9    2.60    6.10
 -18   0  -9   -0.10    5.20
 -18   0  -9   -4.50    6.40
 -20   0  -9   -0.20    5.20
 -20   0  -9   -0.60    8.00
 -22   0  -9   -8.20    7.70
 -22   0  -9    4.60    5.80
 -24   0  -9   -4.20    7.60
 -24   0  -9  -10.00    5.70
 -26   0  -9   -0.90    8.70
 -26   0  -9    1.90    6.00
 -28   0  -9    7.90    7.00
 -28   0  -9    4.10    9.50
 -30   0  -9    4.90   10.60
 -30   0  -9   -5.90    6.80
 -32   0  -9    2.00   12.70
 -32   0  -9    1.70    7.50
  33   1  -9   27.70   12.40
 -31  -1   9    9.60    8.00
 -31  -1   9   29.90    7.90
  31   1  -9   38.90   11.40
 -31   1   9   26.40   10.20
 -29  -1   9   23.60    5.70
 -29  -1   9   25.10    7.80
  29   1  -9   22.60    9.80
 -29   1   9   25.10    8.80
 -27  -1   9   10.70    6.10
 -27  -1   9   10.70    5.80
  27  -1  -9   10.80    8.40
 -27   1   9    0.70    7.30
  27   1  -9   15.90    9.10
  25  -1  -9   11.80    6.70
 -25  -1   9   11.30    5.30
 -25  -1   9    5.40    5.20
 -25   1   9    3.10    6.50
  25   1  -9   20.80    9.00
 -23  -1   9    5.50    4.70
  23  -1  -9   -2.50    5.80
 -23  -1   9   -1.10    4.70
  23   1  -9    9.10    8.10
 -23   1   9    2.40    5.50
 -21  -1   9   17.50    4.80
  21  -1  -9   17.70    6.00
 -21  -1   9   15.30    5.30
 -21   1   9   31.70    6.50
  21   1  -9   28.70    8.30
  19  -1  -9   71.59    8.80
 -19  -1   9   63.89    7.70
 -19  -1   9   65.19    7.40
  19   1  -9   76.39    9.90
 -19   1   9   71.39    8.60
 -17  -1   9   13.20    5.00
 -17  -1   9   12.70    4.50
  17  -1  -9   18.70    5.40
 -17   1   9    8.00    4.60
  15  -1  -9    4.40    4.70
 -15  -1   9    8.70    4.60
  15   1  -9   13.10    5.80
 -15   1   9    7.80    4.00
 -13  -1   9   27.20    5.00
 -13  -1   9   32.50    5.10
  13  -1  -9   30.90    5.70
 -13   1   9   30.60    4.50
  13   1  -9   32.40    6.60
 -11  -1   9   46.30    5.80
  11  -1  -9   55.39    7.30
 -11  -1   9   40.30    5.10
 -11   1   9   47.40    5.40
  11   1  -9   41.00    6.20
  11   1  -9   48.40    7.30
  -9  -1   9   95.89    7.00
   9  -1  -9   94.99    8.00
  -9  -1   9   95.09    8.20
  -9   1   9   88.59    6.00
   9   1  -9   94.69    9.20
   9   1  -9   82.19    8.40
   7  -1  -9  934.81   26.20
  -7  -1   9  938.81   24.80
   7   1  -9  905.41   27.40
   7   1  -9  947.11   27.00
  -7   1   9  936.31   23.70
  -7   1   9  946.01   21.80
   5  -1  -9  334.67   13.10
   5  -1  -9  326.97   10.70
  -5  -1   9  322.57   11.80
  -5   1   9  326.17   10.50
  -5   1   9  320.27   10.00
   5   1  -9  325.57   13.80
   5   1  -9  308.97   13.70
   3  -1  -9  396.56   12.90
  -3  -1   9  408.66   13.40
   3  -1  -9  403.86   14.60
   3   1  -9  374.86   15.10
  -3   1   9  400.96   11.80
   3   1  -9  391.96   15.20
  -1  -1   9  293.47   11.30
   1  -1  -9  315.67   11.90
   1  -1  -9  295.87   12.40
   1   1  -9  296.17   13.40
  -1   1   9  317.37    9.70
   1   1  -9  308.67   13.20
   1  -1   9  425.66   14.10
  -1  -1  -9  405.16   15.00
  -1   1  -9  426.46   16.60
   1   1   9  430.96   11.90
  -1   1  -9  419.46   15.60
  -3  -1  -9  321.27   12.30
   3  -1   9  311.27   11.60
  -3  -1  -9  303.37   12.60
  -3   1  -9  317.97   14.30
   3   1   9  294.77    9.30
  -3   1  -9  302.97   13.30
  -5  -1  -9   -1.50    3.90
   5  -1   9    0.90    3.30
  -5  -1  -9    1.20    3.50
  -5   1  -9    5.40    4.20
   5   1   9   -0.40    2.00
  -5   1  -9   -6.10    4.80
   7  -1   9   71.29    6.60
  -7  -1  -9   83.69    7.60
  -7  -1  -9   74.49    7.30
  -7   1  -9   64.39    8.20
   7   1   9   70.99    4.40
  -7   1  -9   62.59    8.90
  -9  -1  -9  676.53   19.90
   9  -1   9  662.73   19.50
  -9  -1  -9  661.43   21.00
  -9   1  -9  677.33   22.80
  -9   1  -9  677.53   21.40
   9   1   9  634.84   15.90
 -11  -1  -9  237.88   11.20
 -11  -1  -9  226.18   11.40
  11  -1   9  223.18   10.10
 -11   1  -9  225.08   11.80
 -11   1  -9  195.18   13.20
 -13  -1  -9  139.79    9.60
  13  -1   9  144.99    8.80
 -13   1  -9  146.09   12.30
 -13   1  -9  152.28   10.20
  15  -1   9    3.10    4.50
 -15  -1  -9    2.40    5.10
 -15  -1  -9    8.30    5.00
 -15   1  -9   -0.10    4.60
 -15   1  -9    0.50    7.20
 -17  -1  -9  184.88   11.50
 -17  -1  -9  162.98   11.20
  17  -1   9  167.68   10.10
 -17   1  -9  154.18   16.40
 -17   1  -9  182.38   11.80
 -19  -1  -9  111.99   11.40
  19  -1   9   98.49    8.50
 -19  -1  -9  100.69    9.80
 -19   1  -9   96.39   13.60
  21  -1   9   83.59    9.00
 -21  -1  -9   81.19    9.80
 -21   1  -9   85.99   11.30
 -21   1  -9   75.29   10.30
 -23  -1  -9   75.99    8.90
  23  -1   9   92.29    9.80
 -23  -1  -9   95.99   12.10
 -23   1  -9   88.59   11.60
 -23   1  -9   92.39   10.80
 -25  -1  -9   55.79    9.80
 -25  -1  -9   48.30    8.20
 -25   1  -9   37.10    7.10
 -25   1  -9   38.00   10.50
 -27  -1  -9   59.69    9.00
 -27  -1  -9   42.80    9.60
 -27   1  -9   59.39   12.20
 -27   1  -9   77.79   10.80
 -29  -1  -9    9.70    9.40
 -29  -1  -9   14.60    7.60
 -29   1  -9   -9.50   11.30
 -29   1  -9   11.70    6.80
 -31  -1  -9  133.49   15.10
 -31  -1  -9  110.69   15.00
 -31   1  -9  128.19   17.50
 -30  -2   9   -2.40    7.30
 -30  -2   9   -3.10    8.20
  30   2  -9    7.60   12.00
 -30   2   9   22.90   11.40
 -28  -2   9    8.70    7.30
 -28  -2   9   17.30    7.20
  28   2  -9   18.50   11.20
 -28   2   9   11.70    9.40
 -26  -2   9    5.10    6.70
 -26  -2   9   -3.40    6.00
  26   2  -9    1.50   10.00
 -26   2   9   -4.70    8.10
 -24  -2   9   16.40    6.10
 -24  -2   9    4.80    7.10
  24   2  -9    2.60    8.60
 -24   2   9   20.30    7.90
 -22  -2   9   72.09    8.80
 -22  -2   9   89.19   11.40
  22  -2  -9   73.69   10.50
  22   2  -9   71.99   10.80
 -22   2   9   74.39    9.30
 -20  -2   9   43.10    8.00
 -20  -2   9   41.40    6.40
  20  -2  -9   38.90    6.40
  20   2  -9   45.30    9.20
 -20   2   9   46.80    7.70
  18  -2  -9   30.80    6.00
 -18  -2   9   32.60    5.70
  18   2  -9   24.90    8.40
 -18   2   9   47.40    7.20
 -16  -2   9   11.20    4.60
  16  -2  -9    4.80    4.80
 -16  -2   9   17.90    6.60
  16   2  -9   14.00    7.50
 -16   2   9   18.50    5.60
 -14  -2   9    8.10    4.50
  14  -2  -9    8.60    4.60
 -14  -2   9    5.20    6.20
  14   2  -9    9.20    6.60
 -14   2   9   11.10    4.80
  14   2  -9   14.20    6.20
  12  -2  -9  148.09    9.70
 -12  -2   9  154.78   12.20
 -12  -2   9  152.88    9.70
 -12   2   9  146.69    9.00
  12   2  -9  151.68   12.60
  12   2  -9  126.49   12.10
 -10  -2   9   20.60    6.20
  10  -2  -9    4.40    4.60
 -10  -2   9   21.00    5.70
 -10   2   9   16.20    4.20
  10   2  -9   22.10    6.30
  10   2  -9    8.80    6.30
  -8  -2   9   21.30    6.50
  -8  -2   9   29.40    6.00
   8  -2  -9   27.50    5.20
   8   2  -9   19.20    6.50
   8   2  -9   17.50    7.60
  -8   2   9   23.70    4.00
   6  -2  -9    0.30    4.20
  -6  -2   9    7.10    4.80
   6   2  -9    5.90    6.00
  -6   2   9    0.90    3.00
  -4  -2   9  152.58    9.70
   4  -2  -9  143.09    9.20
   4   2  -9  152.98   13.20
   4   2  -9  149.19   11.20
  -4   2   9  132.19    7.10
  -2  -2   9    4.80    4.70
   2  -2  -9    0.10    4.00
  -2   2   9    3.80    2.80
   2   2  -9    6.20    5.70
   2   2  -9    5.70    5.00
   0  -2  -9  216.08   11.20
   0  -2   9  212.28   11.30
   0   2  -9  196.68   13.40
   0   2  -9  222.58   12.70
   0   2   9  211.58    8.30
   2  -2   9   30.70    5.60
  -2  -2  -9   38.40    5.60
  -2   2  -9   44.00    8.00
  -2   2  -9   33.00    6.80
  -4  -2  -9    1.30    4.40
   4  -2   9    6.60    4.90
  -4   2  -9    3.90    5.20
  -4   2  -9    3.60    6.70
   6  -2   9   70.99    8.50
  -6  -2  -9   67.99    8.50
  -6  -2  -9   70.59    9.20
  -6   2  -9   80.79    9.20
  -6   2  -9   88.69   10.70
  -8  -2  -9  400.96   16.30
   8  -2   9  387.46   16.00
  -8  -2  -9  419.56   14.00
  -8   2  -9  441.16   19.80
  -8   2  -9  409.36   16.90
 -10  -2  -9   33.30    5.00
  10  -2   9   35.10    6.50
 -10  -2  -9   38.20    6.20
 -10   2  -9   42.10    7.00
  12  -2   9   40.80    7.30
 -12  -2  -9   32.00    5.20
 -12  -2  -9   38.70    6.40
 -12   2  -9   46.90   10.00
 -12   2  -9   47.10    7.60
 -14  -2  -9   18.10    5.00
 -14  -2  -9   22.30    6.00
  14  -2   9   24.70    6.90
 -14   2  -9   26.30    9.00
 -14   2  -9   17.00    6.00
 -16  -2  -9   65.59    9.00
 -16  -2  -9   71.19    8.40
  16  -2   9   64.89    8.50
 -16   2  -9   64.89    7.90
 -16   2  -9   62.79   10.60
 -18  -2  -9   72.49    8.80
 -18  -2  -9   74.69    9.00
  18  -2   9   81.29   10.00
 -18   2  -9   93.59   13.30
 -18   2  -9   85.69   12.20
 -20  -2  -9    2.40    7.20
 -20  -2  -9   -1.30    5.80
 -20   2  -9   -3.40    8.80
  22  -2   9    8.50    8.40
 -22  -2  -9    5.40    6.40
 -22  -2  -9   -0.90    7.10
 -22   2  -9    7.20   10.30
 -22   2  -9    6.40    6.70
 -24  -2  -9  282.77   16.20
  24  -2   9  273.97   16.50
 -24  -2  -9  281.47   16.20
 -24   2  -9  270.47   21.90
 -24   2  -9  272.77   14.80
 -26  -2  -9   39.10    9.10
 -26  -2  -9   55.19    8.90
  26  -2   9   47.50    9.40
 -26   2  -9   41.60   14.00
 -26   2  -9   39.90   11.70
 -28  -2  -9  105.89   14.80
 -28  -2  -9  103.49   14.60
 -28   2  -9   90.69   16.60
 -28   2  -9  111.39   17.50
 -25  -3   9    1.40    9.30
 -25  -3   9  -12.40    7.20
 -25   3   9   -0.10   10.20
  25   3  -9  -12.00   11.80
 -23  -3   9   14.60    7.00
 -23  -3   9   11.30    8.80
 -23   3   9    5.00    9.80
  23   3  -9  -22.80   10.10
 -21  -3   9   59.49    9.60
 -21  -3   9   34.50    7.60
 -21   3   9   44.00    9.70
  21   3  -9   53.59   11.70
 -19  -3   9   25.80    6.70
 -19  -3   9   14.70    8.70
  19   3  -9   19.80   10.10
 -19   3   9   16.80    8.40
 -17  -3   9    9.40    6.20
 -17  -3   9  -12.90    7.50
  17   3  -9    4.20    8.90
 -17   3   9   14.90    7.40
 -15  -3   9   14.90    8.00
 -15  -3   9    2.70    5.40
  15  -3  -9    3.70    5.30
  15   3  -9   12.50    8.00
 -13  -3   9   33.40    8.60
  13  -3  -9   45.20    9.30
 -13  -3   9   29.10    6.20
  13   3  -9    8.00    7.50
 -13   3   9   25.50    6.70
  13   3  -9   26.40    8.40
 -11  -3   9   36.10    6.70
 -11  -3   9   37.10    9.10
  11  -3  -9   32.70    5.70
  11   3  -9   37.20    8.90
 -11   3   9   46.20    6.50
  11   3  -9   33.90    8.40
   9  -3  -9    6.90    4.90
  -9  -3   9   -0.30    5.30
  -9  -3   9    7.80    8.30
   9   3  -9    8.40    6.90
   9   3  -9    4.40    7.70
  -9   3   9    5.70    4.90
  -7  -3   9   -2.50    5.10
   7  -3  -9    0.30    4.90
  -7  -3   9    2.50    7.40
  -7   3   9    1.00    4.80
   7   3  -9   19.60    7.40
   7   3  -9    8.30    7.70
  -5  -3   9    1.30    5.70
   5  -3  -9   -0.60    5.20
   5   3  -9   -2.40    7.60
  -5   3   9    2.30    4.40
   5   3  -9    5.70    6.80
   3  -3  -9   45.10    7.00
  -3  -3   9   45.70    7.30
   3   3  -9   40.10    9.20
   3   3  -9   44.20    8.50
  -1  -3   9   61.99    8.60
   1   3  -9   73.79   11.00
   1   3  -9   90.09   11.40
   1  -3   9    3.20    6.20
  -1  -3  -9    2.80    5.40
  -1   3  -9  -13.20    5.90
  -1   3  -9   -5.20    7.60
   3  -3   9    5.80    6.30
  -3  -3  -9    2.70    5.40
  -3   3  -9   11.40    6.40
  -3   3  -9   13.50    8.50
   5  -3   9   54.49    8.60
  -5  -3  -9   54.89    7.30
  -5   3  -9   50.59   10.40
  -5   3  -9   39.60    8.20
  -7  -3  -9  169.18   11.40
   7  -3   9  171.98   13.20
  -7   3  -9  168.68   16.80
  -7   3  -9  172.28   13.40
   9  -3   9   43.10    8.80
  -9  -3  -9   41.10    7.30
  -9   3  -9   53.99    8.60
  -9   3  -9   58.39   11.10
  11  -3   9   78.19   10.00
 -11  -3  -9   84.29   10.20
 -11   3  -9   79.39    9.90
 -11   3  -9   76.99   11.70
  13  -3   9    2.10    7.80
 -13  -3  -9    9.20    6.10
 -13   3  -9   -1.50    6.60
 -13   3  -9   -9.70    9.50
 -15  -3  -9   42.60    7.80
  15  -3   9   40.40    9.40
 -15   3  -9   26.80    7.30
 -15   3  -9   54.49   11.40
 -17  -3  -9    3.70    6.90
  17  -3   9   -5.10    8.80
 -17   3  -9   -8.60   11.50
 -17   3  -9   11.30   11.20
  19  -3   9   54.59   10.10
 -19  -3  -9   30.50    8.10
 -19   3  -9   35.20   12.90
 -19   3  -9   33.40    7.70
 -21  -3  -9   12.40    7.80
  21  -3   9   -2.40    9.40
 -21   3  -9   25.20   11.90
  23  -3   9    2.10   10.90
 -23  -3  -9    7.80    8.50
 -23   3  -9    2.50   13.60
 -25  -3  -9   20.30   12.50
  25  -3   9   32.00   11.70
 -25   3  -9   18.80   26.70
 -25   3  -9   45.60   13.70
 -20   4   9   38.50   11.30
 -18  -4   9   11.40   11.20
 -18  -4   9   -9.80    8.30
 -18   4   9   14.20    9.80
  18   4  -9   10.70   13.20
 -16  -4   9   11.50    8.60
 -16  -4   9   19.60   11.30
  16   4  -9   14.00   11.70
 -16   4   9  -15.40    8.40
 -14  -4   9   54.09   12.30
 -14  -4   9   61.19    9.80
  14   4  -9   59.69   12.50
 -12  -4   9    9.00    7.80
 -12  -4   9    4.90   10.40
  12   4  -9  -14.40    9.70
  12   4  -9    3.60   10.10
 -10  -4   9   14.10   10.40
 -10  -4   9   -4.30    7.00
  10  -4  -9   -9.10    6.80
  10   4  -9   -6.30   10.00
  10   4  -9   -5.20    9.90
   8  -4  -9    7.80    6.50
  -8  -4   9    6.20   10.30
  -8  -4   9    0.90    7.20
   8   4  -9    3.80   10.30
   8   4  -9   13.50    9.40
  -6  -4   9   68.29   12.20
   6  -4  -9   56.69    8.50
  -6  -4   9   67.09    9.70
   6   4  -9   57.39   11.00
   6   4  -9   53.69   12.20
   4  -4  -9   -3.10    6.20
  -4  -4   9   -5.40    7.00
   4   4  -9   -3.00   10.40
   4   4  -9   10.60    9.00
   2  -4  -9   27.40    7.00
  -2  -4   9   20.60    8.90
   2   4  -9   28.20    9.40
   2   4  -9   41.20   11.70
   0  -4   9    1.00    7.60
   0  -4  -9   -1.80    6.00
   0   4  -9   -7.30    8.50
   0   4  -9   -2.00   10.20
   2  -4   9   20.90    8.90
  -2  -4  -9    7.30    6.70
  -2   4  -9    9.50   11.10
  -2   4  -9    0.80    8.40
  -4  -4  -9   -2.30    6.10
   4  -4   9    4.10    8.30
  -4   4  -9    9.40    8.60
  -4   4  -9   -5.00    9.90
  -6  -4  -9   35.30    7.70
   6  -4   9   28.60    9.60
  -6   4  -9   49.00   12.60
  -6   4  -9   33.30    9.00
   8  -4   9   62.39   11.00
  -8  -4  -9   64.99    9.00
  -8   4  -9   71.39   14.10
  -8   4  -9   68.19   10.20
  10  -4   9   38.60   10.40
 -10  -4  -9   38.80    8.20
 -10   4  -9   22.80   12.30
 -10   4  -9   18.30    9.00
  12  -4   9   60.29   11.80
 -12  -4  -9   67.79    9.80
 -12   4  -9   53.59    8.70
 -12   4  -9   71.99   14.90
  14  -4   9   38.30   11.40
 -14  -4  -9   17.70    8.40
 -14   4  -9   26.30    8.60
 -14   4  -9   18.30   13.60
 -16  -4  -9   13.00    9.50
  16  -4   9    1.20   10.90
 -16   4  -9   49.70   15.60
  18  -4   9   11.80   12.20
  30   0 -10    1.00   10.40
 -30   0  10   13.90    9.80
  28   0 -10  -13.80    9.20
 -28   0  10   -0.40    7.90
 -26   0  10   27.80    7.80
  26   0 -10   38.80    9.80
 -24   0  10  141.69   12.40
  24   0 -10  136.89   14.40
  22   0 -10    9.60    8.10
 -22   0  10   12.80    5.70
 -20   0  10    0.30    4.90
  20   0 -10  -13.10    6.80
 -18   0  10   -5.60    4.50
  18   0 -10    1.10    6.80
 -16   0  10  174.38   10.10
  16   0 -10  188.68   12.90
 -14   0  10  130.69   13.10
 -14   0  10  156.88    7.60
  14   0 -10  161.48   13.00
 -12   0  10   67.09    6.90
 -12   0  10   71.59    6.50
  10   0 -10   71.89   13.20
 -10   0  10   61.79    6.60
 -10   0  10   49.90    6.40
  10   0 -10   67.59    7.00
  -8   0  10  126.29    8.10
   8   0 -10  121.39    8.20
   8   0 -10  122.09   11.60
  -8   0  10  135.59    7.30
   6   0 -10  101.89    8.30
   6   0 -10  112.79   10.00
  -6   0  10  110.39    6.60
   4   0 -10   21.10    6.10
  -4   0  10   27.40    3.90
   4   0 -10   35.60    5.40
   2   0 -10   27.70    5.20
   2   0 -10   13.80    5.70
  -2   0  10   20.30    3.50
   0   0  10    4.60    2.90
   0   0 -10   -0.90    4.50
   0   0 -10   -0.80    4.70
  -2   0 -10   76.79   10.60
   2   0  10   84.19    5.70
  -2   0 -10   89.39    8.60
   4   0  10  174.88    7.40
  -4   0 -10  173.68   11.10
  -6   0 -10  219.08   16.30
  -6   0 -10  230.28   12.40
   6   0  10  237.78    8.70
   8   0  10  226.98    8.50
  -8   0 -10  218.48   12.40
  -8   0 -10  216.08   12.10
 -10   0 -10  215.48   12.30
  10   0  10  215.58    8.50
 -10   0 -10  229.08   13.00
  12   0  10   70.99    5.40
 -12   0 -10   72.59    9.20
 -12   0 -10   75.19   10.60
 -14   0 -10  127.29   13.10
 -14   0 -10  119.69   10.60
 -16   0 -10  455.35   20.80
 -16   0 -10  420.36   17.70
 -18   0 -10   58.49   10.10
 -18   0 -10   68.29    8.70
 -20   0 -10   99.59   13.40
 -20   0 -10   87.09   11.40
 -22   0 -10    4.40    8.90
 -22   0 -10    5.70    6.70
 -24   0 -10  311.37   16.30
 -24   0 -10  296.87   19.10
 -26   0 -10    6.90    7.30
 -26   0 -10    3.10   10.70
 -28   0 -10  198.08   19.90
 -28   0 -10  198.48   16.00
 -29  -1  10    4.70    9.20
  29   1 -10    8.60   11.50
 -29   1  10   -9.20    9.90
 -27  -1  10   23.40    8.00
 -27   1  10    9.40    8.60
  27   1 -10   21.30   10.70
 -25  -1  10   19.40    7.40
  25  -1 -10   21.90    9.00
  25   1 -10   16.30    9.70
 -25   1  10   31.60    8.70
 -23  -1  10   32.90    7.10
 -23  -1  10   45.20    7.40
  23  -1 -10   37.50    8.70
  23   1 -10   35.40    9.50
 -23   1  10   32.50    7.20
 -21  -1  10   11.20    5.40
  21  -1 -10    3.40    6.90
 -21  -1  10    0.40    5.00
 -21   1  10   -5.30    5.90
  21   1 -10   -6.70    7.70
 -19  -1  10    6.40    5.00
 -19  -1  10   -6.30    5.00
 -19   1  10    5.00    5.50
  19   1 -10    7.40    7.40
 -17  -1  10    6.20    4.20
 -17  -1  10    5.20    5.30
  17  -1 -10   10.40    9.70
 -17   1  10    5.90    5.10
  17   1 -10    1.00    6.90
 -15  -1  10   12.00    4.70
 -15  -1  10   10.30    5.70
  15  -1 -10   12.30    6.50
  15   1 -10    4.30    6.50
 -13  -1  10    0.60    4.00
 -13  -1  10   16.30    5.60
  13  -1 -10    4.60    5.90
 -13   1  10   10.60    4.80
  13   1 -10   19.30    7.30
  11  -1 -10   19.70    6.20
 -11  -1  10   12.50    5.60
 -11  -1  10    5.30    3.90
  11   1 -10   12.60    6.30
  11   1 -10    6.30    5.10
 -11   1  10    8.10    4.00
   9  -1 -10   21.80    6.20
  -9  -1  10   22.90    5.00
  -9  -1  10   31.60    6.10
   9   1 -10   33.10    6.00
  -9   1  10   18.80    4.10
   9   1 -10   25.90    6.70
  -7  -1  10   -0.60    5.20
  -7  -1  10    1.00    3.70
   7  -1 -10   -4.80    5.20
  -7   1  10   -1.40    3.60
   7   1 -10    9.00    5.50
   7   1 -10   -1.50    5.30
   5  -1 -10    6.10    5.20
  -5  -1  10   10.70    4.10
   5   1 -10   16.80    5.70
   5   1 -10   11.40    5.50
  -5   1  10   15.50    3.60
  -3  -1  10    1.80    3.60
   3  -1 -10    0.30    4.40
   3   1 -10    1.20    4.90
   3   1 -10    2.70    5.60
  -3   1  10    1.20    2.70
   1  -1 -10    1.20    5.50
   1  -1 -10    0.10    6.10
  -1  -1  10   -2.20    3.40
   1   1 -10   21.70    7.50
  -1   1  10   -2.60    2.50
   1   1 -10    5.90    5.80
  -1  -1 -10   38.90    6.10
   1  -1  10   31.90    4.70
  -1   1 -10   40.00    7.00
  -1   1 -10   26.20    6.80
   1   1  10   32.50    4.20
  -3  -1 -10    7.10    5.20
  -3  -1 -10   13.00    5.40
   3  -1  10   15.80    4.40
   3   1  10    6.80    2.60
  -3   1 -10    9.60    6.30
  -3   1 -10   14.80    6.30
  -5  -1 -10   73.79    8.90
   5  -1  10   65.39    6.90
  -5  -1 -10   63.89    7.80
  -5   1 -10   72.09    9.30
  -5   1 -10   74.19    9.30
   5   1  10   65.89    4.70
  -7  -1 -10   19.00    5.10
  -7  -1 -10    7.60    5.00
   7  -1  10   -3.40    6.50
  -7   1 -10    6.50    6.60
  -7   1 -10    5.90    5.50
  -9  -1 -10  178.58   11.20
   9  -1  10  169.08    9.50
  -9  -1 -10  180.78   10.40
  -9   1 -10  180.68   14.20
  -9   1 -10  153.18   11.70
 -11  -1 -10   38.20    6.60
 -11  -1 -10   50.39    7.10
  11  -1  10   44.50    5.80
 -11   1 -10   41.10    7.20
 -11   1 -10   49.40    9.60
 -13  -1 -10  131.69   10.70
 -13  -1 -10  158.18   11.10
  13  -1  10  158.28    9.60
 -13   1 -10  139.29   16.00
 -13   1 -10  148.19   11.80
  15  -1  10   11.00    4.90
 -15  -1 -10   22.60    6.60
 -15  -1 -10    6.80    5.50
 -15   1 -10   28.70    9.30
 -15   1 -10   11.80    6.30
 -17  -1 -10   -1.70    5.40
 -17  -1 -10   17.40    7.20
  17  -1  10    6.60    5.50
 -17   1 -10   -2.20    8.30
 -17   1 -10    4.00    6.20
 -19  -1 -10  -12.10    8.70
  19  -1  10    4.30    9.00
 -19  -1 -10   -1.90    6.10
 -19   1 -10    2.40    6.30
 -19   1 -10   -8.60    8.70
 -21  -1 -10  215.48   15.90
 -21  -1 -10  238.68   14.30
 -21   1 -10  205.98   17.50
 -21   1 -10  213.98   14.60
 -23  -1 -10   40.80    8.60
 -23  -1 -10   48.70    9.90
 -23   1 -10   52.99    8.90
 -23   1 -10   64.69   11.80
 -25  -1 -10   13.60    9.70
 -25  -1 -10   19.90    7.70
 -25   1 -10  -13.90   10.80
 -25   1 -10   10.70    7.80
 -27  -1 -10   27.40   10.40
 -27  -1 -10   16.20    8.90
 -27   1 -10   19.30   12.90
 -27   1 -10   -6.60    7.40
 -26  -2  10   -3.80    7.20
 -26  -2  10    4.60    7.90
  26   2 -10   11.00   12.30
 -26   2  10    4.70    9.70
 -24  -2  10   41.60    8.10
 -24  -2  10   48.40    8.20
  24   2 -10   35.50   11.60
 -24   2  10   54.89   10.40
 -22  -2  10   25.20    7.00
 -22  -2  10   24.80    7.30
 -22   2  10   18.10    8.20
  22   2 -10   44.50   11.10
  20  -2 -10   -5.30    7.00
 -20  -2  10    7.00    7.30
 -20  -2  10    3.10    5.80
 -20   2  10   21.70    7.50
  20   2 -10    8.20    9.00
 -18  -2  10   11.00    6.20
 -18  -2  10   20.20    7.80
  18  -2 -10    8.40    6.60
 -18   2  10   10.30    6.60
  18   2 -10   28.80    9.40
  16  -2 -10   20.80    6.50
 -16  -2  10    3.60    7.30
 -16  -2  10   20.90    5.70
  16   2 -10   35.60    9.10
 -16   2  10   25.00    6.50
 -14  -2  10   47.30    8.40
  14  -2 -10   42.10    7.30
 -14  -2  10   39.30    6.40
  14   2 -10   31.90    8.30
 -14   2  10   49.50    8.80
  14   2 -10   46.20    9.00
 -12  -2  10   -3.10    4.70
  12  -2 -10    1.60    5.80
  12   2 -10   -1.30    9.20
  12   2 -10   -5.80    6.60
 -12   2  10   11.40    5.20
  10  -2 -10   23.20    7.40
 -10  -2  10   24.80    5.50
 -10  -2  10   29.10    9.50
 -10   2  10   24.20    5.60
  10   2 -10   21.50    7.70
  -8  -2  10   61.79    8.20
  -8  -2  10   56.49    9.00
   8   2 -10   67.79    9.30
   8   2 -10   69.89   10.20
  -8   2  10   63.99    7.10
  -6  -2  10    6.30    4.90
   6   2 -10    1.30    6.10
  -6   2  10    5.10    4.00
   6   2 -10   -5.30    6.80
   4  -2 -10   38.00    6.90
  -4  -2  10   32.40    6.30
   4   2 -10   39.60    8.70
   4   2 -10   40.20    8.00
  -4   2  10   25.40    4.30
  -2  -2  10    3.80    5.10
   2  -2 -10    3.50    5.40
   2   2 -10   -1.00    5.60
  -2   2  10    9.20    3.40
   2   2 -10   -5.90    7.10
   0  -2  10   25.70    7.30
   0  -2 -10   20.50    6.10
   0   2 -10   28.70    9.80
   0   2 -10   25.00    6.60
  -2  -2 -10    2.00    5.20
  -2   2 -10    1.00    6.20
  -4  -2 -10   16.30    5.70
  -4   2 -10   18.10    9.10
  -4   2 -10    2.50    5.70
  -6  -2 -10   11.30    5.30
   6  -2  10   -0.40    8.30
  -6   2 -10    1.00    8.10
  -6   2 -10   -5.40    5.70
  -8  -2 -10   28.10    6.80
   8  -2  10   25.80    9.30
  -8   2 -10   19.40    6.70
  -8   2 -10   29.30    9.40
 -10  -2 -10   32.50    6.70
 -10   2 -10   27.30    7.20
 -10   2 -10   24.30    9.80
 -12  -2 -10   10.10    5.70
 -12   2 -10   30.40    9.90
 -12   2 -10   14.90    6.60
 -14  -2 -10    9.70    6.80
  14  -2  10    4.40    7.30
 -14  -2 -10    3.30    5.80
 -14   2 -10   14.70    9.00
 -14   2 -10   16.30    7.10
  16  -2  10   13.50    7.10
 -16  -2 -10    7.50    6.60
 -16  -2 -10   10.90    5.90
 -16   2 -10   13.10    9.70
 -16   2 -10   -8.90    6.30
 -18  -2 -10   77.99    9.40
  18  -2  10   77.79   10.00
 -18  -2 -10   74.99    9.70
 -18   2 -10   86.39   13.00
 -18   2 -10   63.39    9.20
 -20  -2 -10    1.10    7.00
  20  -2  10    9.00    7.70
 -20  -2 -10    3.80    7.90
 -20   2 -10   -3.50    7.00
 -20   2 -10   18.80   11.70
 -22  -2 -10   -7.40    8.60
 -22  -2 -10    4.80    8.10
  22  -2  10    1.60    8.00
 -22   2 -10    6.00    7.10
 -22   2 -10   -0.10   12.20
 -24  -2 -10   62.89   11.60
 -24  -2 -10   41.80    9.70
 -24   2 -10   58.09   15.30
 -24   2 -10   58.19    9.20
 -26  -2 -10    2.60   10.00
 -26  -2 -10    3.50    9.50
 -26   2 -10   21.50   19.30
 -21  -3  10   14.80   10.10
 -21  -3  10   -2.50    7.90
 -21   3  10   39.60    9.90
  21   3 -10   30.50   12.80
 -19  -3  10   11.70    7.60
 -19  -3  10   12.50    9.60
  19   3 -10   27.20   11.80
 -19   3  10   14.10    8.80
 -17  -3  10   14.10    7.00
 -17  -3  10  -15.50    9.00
  17   3 -10   12.70   10.40
 -17   3  10   -6.70    7.90
 -15  -3  10   39.50    7.80
 -15  -3  10   17.40    9.20
  15  -3 -10   23.10    9.60
  15   3 -10   10.80    9.40
 -15   3  10   21.10    7.50
 -13  -3  10   14.40    9.10
 -13  -3  10    6.00    6.50
  13  -3 -10   18.40    7.20
 -13   3  10   21.80    9.60
  13   3 -10    6.00    9.30
  13   3 -10   20.20    9.10
 -11  -3  10    2.40    9.10
  11  -3 -10   -4.70    7.00
 -11  -3  10    8.90    6.10
  11   3 -10   -2.70    8.60
 -11   3  10   13.90    6.50
  11   3 -10   13.70    8.60
  -9  -3  10   25.60    9.70
   9  -3 -10   27.90    6.90
  -9  -3  10   20.70    6.50
   9   3 -10    4.10    8.20
   9   3 -10   15.50    8.90
  -7  -3  10   59.19    8.60
   7  -3 -10   54.39    7.80
  -7  -3  10   69.09   11.20
   7   3 -10   62.89   10.70
   7   3 -10   51.09    9.50
  -5  -3  10   37.80    7.50
   5  -3 -10   30.30    7.10
   5   3 -10   37.60    8.90
   5   3 -10   33.80    9.50
  -3  -3  10   90.49   10.90
   3  -3 -10   88.69   10.90
   3   3 -10   57.49   10.70
   3   3 -10   50.49    9.90
   1  -3 -10   94.69   10.70
  -1  -3  10   89.59   11.50
   1   3 -10  119.19   13.70
   1   3 -10  103.99   12.70
  -1  -3 -10   20.90    6.20
   1  -3  10    2.50    6.80
  -1   3 -10    1.30    8.80
  -1   3 -10    5.60    7.60
   3  -3  10    7.60    7.10
  -3  -3 -10    6.30    5.80
  -3   3 -10   -6.80    7.10
  -3   3 -10   -6.50    9.30
  -5  -3 -10  309.57   15.40
   5  -3  10  320.27   17.00
  -5   3 -10  310.77   17.70
  -5   3 -10  335.97   20.90
   7  -3  10  257.37   15.90
  -7  -3 -10  278.07   14.80
  -7   3 -10  266.27   19.90
  -7   3 -10  285.47   16.60
  -9  -3 -10   48.10    7.80
   9  -3  10   49.30    9.60
  -9   3 -10   54.69    9.30
  -9   3 -10   69.09   12.70
  11  -3  10   40.50    9.30
 -11  -3 -10   42.50    8.30
 -11   3 -10   35.00   12.30
 -11   3 -10   33.00    8.60
  13  -3  10   88.89   11.30
 -13  -3 -10   99.89   10.80
 -13   3 -10   82.59   14.50
 -13   3 -10   75.19   10.50
 -15  -3 -10   18.30    8.10
  15  -3  10   33.70    9.50
 -15   3 -10   23.70    7.90
 -15   3 -10   25.50   13.00
 -17  -3 -10    7.40    7.70
  17  -3  10   19.20   10.10
 -17   3 -10   -1.10   12.50
 -17   3 -10    4.40    7.70
  19  -3  10    0.30   10.10
 -19  -3 -10   -1.90    8.30
 -19   3 -10  -10.80    8.00
 -19   3 -10    1.40   13.80
  21  -3  10  180.18   17.90
 -12  -4  10   15.80   13.20
 -12  -4  10    5.10   13.70
  12   4 -10   10.20   12.40
  12   4 -10    4.60   13.00
 -10  -4  10   26.50    9.70
 -10  -4  10    7.00   12.40
  10   4 -10   31.60   12.70
  10   4 -10    6.60   12.50
  -8  -4  10    7.40   12.30
  -8  -4  10   12.00    9.30
   8  -4 -10  -10.10    8.10
   8   4 -10    7.90   12.30
   8   4 -10   -5.50   11.20
  -6  -4  10   27.30   12.20
   6  -4 -10   29.60    7.80
  -6  -4  10   25.50    9.60
   6   4 -10   19.90   12.60
   6   4 -10   31.20   11.20
  -4  -4  10   17.60    9.00
  -4  -4  10  -19.50   11.40
   4  -4 -10    6.60    7.30
   4   4 -10   -3.00   10.50
   4   4 -10    9.70   11.40
  -2  -4  10   -0.70    8.20
   2  -4 -10   -1.50    7.10
   2   4 -10   -1.20   11.60
   2   4 -10    4.00   10.60
   0  -4  10   -2.80    9.10
   0  -4 -10    5.40    7.60
   0   4 -10    1.20   12.50
   0   4 -10  -11.90    9.90
   2  -4  10   13.90    9.40
  -2  -4 -10   13.10    7.90
  -2   4 -10    5.10   10.30
  -2   4 -10    1.30   12.60
   4  -4  10    6.30    9.70
  -4  -4 -10    3.00    7.60
  -4   4 -10  -10.40    9.40
  -4   4 -10   -5.80   12.90
   6  -4  10   37.70   10.90
  -6  -4 -10   49.90    9.60
  -6   4 -10   41.70   11.50
  -6   4 -10    4.80   13.70
   8  -4  10   16.10   10.80
  -8  -4 -10   23.90    8.70
  -8   4 -10    1.00   10.10
  -8   4 -10   21.80   14.40
  10  -4  10    2.70   10.50
 -10  -4 -10  -10.00    8.40
 -10   4 -10   37.20   10.40
 -10   4 -10   -5.10   14.60
  12  -4  10  -11.30   11.40
 -12  -4 -10    4.00    9.50
 -12   4 -10   22.90    9.80
  26   0 -11   11.20   10.70
 -26   0  11   -4.00    8.30
 -24   0  11   -7.60    7.20
  24   0 -11   11.50    9.30
 -22   0  11    1.20    6.60
  22   0 -11  -11.00    8.40
 -20   0  11    1.50    5.90
  20   0 -11   -3.50    8.00
 -18   0  11   -8.90    5.40
  18   0 -11    1.50    8.40
  16   0 -11    4.50    7.40
 -16   0  11   -5.60    4.80
  14   0 -11   -3.00    6.70
 -14   0  11   10.50    5.20
 -12   0  11   -0.50    4.30
  12   0 -11    0.80    6.70
 -10   0  11    4.70    4.30
  10   0 -11   -6.70    6.10
  -8   0  11    3.90    4.30
   8   0 -11   -3.70    5.70
  -6   0  11    6.70    3.80
   6   0 -11    5.80    5.40
  -6   0  11   14.30    6.00
   6   0 -11   -4.60    5.90
   4   0 -11   -8.10    5.80
   4   0 -11   -5.50    5.30
  -4   0  11   -0.70    3.60
   2   0 -11    3.10    5.70
  -2   0  11   -6.10    3.30
   2   0 -11   -4.60    5.60
   0   0  11   -6.80    3.30
   0   0 -11    2.60    5.50
   0   0 -11   20.00    6.10
  -2   0 -11    0.30    6.00
   2   0  11   -3.10    3.40
  -2   0 -11   -0.30    5.50
   4   0  11   -2.30    3.30
  -4   0 -11    5.90    5.90
  -4   0 -11   -1.90    6.10
  -6   0 -11    9.60    6.50
   6   0  11    0.50    3.30
  -6   0 -11   -2.80    5.50
  -8   0 -11    8.00    7.00
   8   0  11   -1.40    3.20
  -8   0 -11    1.00    5.70
 -10   0 -11   -5.50    7.00
 -10   0 -11    5.70    5.90
 -12   0 -11    1.90    5.90
 -12   0 -11   -1.30    8.40
 -14   0 -11    6.60    6.20
 -14   0 -11   -6.10    8.50
 -16   0 -11   -7.70    8.40
 -16   0 -11    8.20    6.60
 -18   0 -11   -3.30    9.40
 -18   0 -11    3.00    6.90
 -20   0 -11   12.50   10.00
 -20   0 -11   -3.60    7.60
 -22   0 -11    6.70    8.30
 -22   0 -11   14.80   10.50
 -24   0 -11    8.30    8.80
 -24   0 -11  -24.90   11.10
 -25  -1  11  -14.50    7.80
  25  -1 -11   11.20   14.00
 -25   1  11   -5.10    9.40
  25   1 -11   -8.30   11.20
  23  -1 -11   15.50    9.20
 -23  -1  11   13.90    7.50
 -23   1  11    1.00    8.50
  23   1 -11   10.90   10.50
  21  -1 -11   15.20   13.20
 -21  -1  11   -8.30    6.30
 -21   1  11   -2.50    7.10
  21   1 -11    4.30    9.40
 -19  -1  11    4.90    6.10
  19  -1 -11   14.70    8.20
 -19   1  11   21.70    6.80
  19   1 -11   30.80    9.20
 -17  -1  11   60.59    8.60
  17  -1 -11   71.79    9.50
 -17  -1  11   66.79    9.50
  17   1 -11   44.10    9.50
 -17   1  11   42.60    6.50
 -15  -1  11   -2.80    6.00
 -15  -1  11    4.70    4.90
  15  -1 -11   -0.10    6.90
  15   1 -11    5.50    8.00
 -15   1  11    7.80    5.50
  13  -1 -11   47.70    8.30
 -13  -1  11   39.60    6.80
 -13  -1  11   37.70    5.80
  13   1 -11   55.59    9.10
 -13   1  11   40.30    6.10
  11  -1 -11   90.79   11.50
 -11  -1  11   83.59    8.60
 -11  -1  11   90.29   10.10
  11   1 -11   90.89   11.10
  11   1 -11  103.59   10.70
  -9  -1  11   -8.30    6.20
  -9  -1  11    3.70    4.40
   9  -1 -11   -0.40    6.20
   9   1 -11   -1.10    6.70
   9   1 -11   -1.00    6.40
  -9   1  11   -1.30    4.50
  -7  -1  11   11.20    6.40
  -7  -1  11   15.10    5.10
   7  -1 -11    1.70    6.10
   7   1 -11   18.60    7.20
  -7   1  11    9.80    4.00
   5  -1 -11    8.60    6.60
  -5  -1  11   28.80    5.50
  -5   1  11   32.40    4.60
   5   1 -11   19.70    6.50
   5   1 -11   40.20    7.80
   3  -1 -11   13.70    6.10
   3   1 -11   14.60    6.50
  -3   1  11   20.30    3.70
   3   1 -11   19.60    7.10
   1  -1 -11   71.09    8.60
  -1  -1  11   69.29    7.80
   1   1 -11   66.59    9.00
  -1   1  11   74.69    5.80
   1   1 -11   80.49   11.00
  -1  -1 -11   17.10    6.40
   1  -1  11   20.60    5.10
  -1   1 -11    9.60    5.90
  -1   1 -11   18.00    7.70
   1   1  11   11.90    3.00
  -3  -1 -11   66.09    8.40
   3  -1  11   55.39    7.50
  -3   1 -11   70.89    9.70
  -3   1 -11   75.89   10.30
   5  -1  11   17.00    5.10
  -5  -1 -11   29.70    6.40
  -5   1 -11   19.90    6.50
  -5   1 -11    6.10   14.40
  -7  -1 -11    0.10    5.60
   7  -1  11    2.80    4.70
  -7  -1 -11   11.80    8.80
  -7   1 -11  -12.30    6.00
  -9  -1 -11   13.90    6.80
   9  -1  11   19.20    5.20
  -9  -1 -11    8.90    6.10
  -9   1 -11   20.70    7.00
  -9   1 -11   14.70    9.40
 -11  -1 -11  164.58   13.10
 -11  -1 -11  165.28   12.70
  11  -1  11  162.18    9.70
 -11   1 -11  168.08   13.70
 -11   1 -11  171.28   16.40
 -13  -1 -11   -1.50    7.40
  13  -1  11   -4.60    5.00
 -13  -1 -11   -2.80    5.90
 -13   1 -11    6.80    7.10
 -13   1 -11   -6.80    9.50
 -15  -1 -11   59.49    9.00
 -15  -1 -11   76.49   11.20
 -15   1 -11   69.79   11.60
 -15   1 -11   55.99    9.00
 -17  -1 -11   25.50    9.90
 -17  -1 -11   15.40    7.80
 -17   1 -11   15.70    7.80
 -17   1 -11   36.70   10.50
 -19  -1 -11  157.58   14.50
 -19  -1 -11  164.78   16.80
 -19   1 -11  169.48   14.80
 -19   1 -11  171.18   18.30
 -21  -1 -11   53.79   10.70
 -21  -1 -11   50.29   10.00
 -21   1 -11   78.39   13.30
 -21   1 -11   50.49    9.30
 -23  -1 -11    3.80   10.40
 -23  -1 -11   -6.80    8.40
 -23   1 -11    0.20   12.40
 -23   1 -11    6.60    9.30
 -22  -2  11   50.39    8.90
 -22  -2  11   43.20    8.80
 -22   2  11   40.00   10.30
  22   2 -11   61.69   14.70
  20  -2 -11   -6.70   12.20
 -20  -2  11  -10.40    7.50
 -20  -2  11  -10.90    6.50
  20   2 -11   -0.80   11.10
 -20   2  11    8.70    8.50
  18  -2 -11   18.90    8.30
 -18  -2  11    6.20    6.60
 -18  -2  11   -6.90    7.80
 -18   2  11    5.30    7.50
  18   2 -11    8.90   10.30
 -16  -2  11   -4.10    6.10
  16  -2 -11    9.00    7.70
 -16  -2  11   26.00    8.50
 -16   2  11    4.60    6.90
  16   2 -11    7.60    9.80
 -14  -2  11   27.60    7.20
  14  -2 -11   24.30    7.60
 -14  -2  11   50.09    9.10
 -14   2  11   35.10    6.80
  14   2 -11   25.30   10.10
 -12  -2  11   10.10    8.30
 -12  -2  11   -2.40    5.70
  12  -2 -11    9.60    7.10
  12   2 -11    9.10    8.10
  12   2 -11   15.00    9.10
 -12   2  11   -0.50    5.50
 -10  -2  11   51.89   10.00
  10  -2 -11   88.29   11.70
 -10  -2  11   71.29    9.80
  10   2 -11   42.30    9.40
 -10   2  11   56.59    6.90
  10   2 -11   66.59   10.80
  -8  -2  11   29.90    9.00
   8  -2 -11   47.60    8.00
  -8  -2  11   21.00    6.20
  -8   2  11   25.00    5.30
   8   2 -11   30.10    8.40
   8   2 -11    3.70    8.20
   6  -2 -11    3.20    6.20
  -6  -2  11    3.40    5.10
   6   2 -11   -6.50    7.10
   6   2 -11    8.60    8.40
  -4  -2  11    8.20    5.70
   4  -2 -11    8.30    6.40
   4   2 -11   14.30    7.30
   4   2 -11   14.00    8.80
   2  -2 -11   54.69    7.50
  -2  -2  11   60.79    8.00
   2   2 -11   73.89    9.80
   2   2 -11   50.49   10.30
   0  -2  11   35.40    7.20
   0  -2 -11   38.20    7.30
   0   2 -11   44.00   10.20
   0   2 -11   30.70    8.10
   2  -2  11  208.88   12.90
  -2  -2 -11  211.78   13.80
  -2   2 -11  220.38   14.90
  -2   2 -11  216.68   17.40
  -4  -2 -11  218.88   13.50
   4  -2  11  191.18   12.90
  -4   2 -11  185.18   17.70
  -4   2 -11  217.88   15.00
   6  -2  11   68.59    8.80
  -6  -2 -11   69.99    8.80
  -6   2 -11   71.99   10.20
  -6   2 -11   77.69   11.80
   8  -2  11   69.09    8.70
  -8  -2 -11   64.69    8.70
  -8   2 -11   57.49    9.40
  -8   2 -11   58.79   11.10
 -10  -2 -11   78.79    9.80
  10  -2  11   92.09   11.50
 -10   2 -11   85.39   12.60
 -10   2 -11   93.99   11.20
  12  -2  11   70.89    9.10
 -12  -2 -11   50.09    8.50
 -12   2 -11   68.89   12.00
 -12   2 -11   48.30    9.30
  14  -2  11   -1.40    6.90
 -14  -2 -11    0.40    7.00
 -14   2 -11  -25.00   10.10
 -14   2 -11   -7.30    7.60
  16  -2  11   -6.20    7.40
 -16  -2 -11   -4.80    7.00
 -16   2 -11   23.40    8.10
 -16   2 -11   -5.80   11.50
  18  -2  11  101.39   12.90
 -18  -2 -11  104.79   12.10
 -18   2 -11  104.79   15.70
 -18   2 -11   95.59   12.00
 -20  -2 -11   40.30    9.60
 -20   2 -11   33.70   14.30
 -20   2 -11   40.80    9.80
 -17  -3  11   79.19   13.60
 -17   3  11   70.49   12.50
 -15  -3  11   21.90   11.10
 -15  -3  11   21.30    8.30
  15   3 -11   14.20   12.20
 -13  -3  11   25.90   10.90
  13  -3 -11  -15.30    9.70
 -13  -3  11    6.10    7.70
  13   3 -11  -17.80   10.90
  13   3 -11  -23.20   10.00
 -11  -3  11   12.20   10.60
 -11  -3  11    9.10    7.70
  11  -3 -11   13.80    7.90
  11   3 -11   19.90   10.10
  11   3 -11   -8.10   10.40
  -9  -3  11   61.79    9.50
   9  -3 -11   49.99    8.90
  -9  -3  11   85.69   13.50
   9   3 -11   94.69   13.50
   9   3 -11   59.59   12.00
  -7  -3  11   40.30    8.50
  -7  -3  11   47.50   11.10
   7  -3 -11   48.40    8.10
   7   3 -11   46.00   11.40
   7   3 -11   34.40   10.50
  -5  -3  11   72.19    9.80
   5  -3 -11   88.29   10.00
   5   3 -11   78.69   12.70
   5   3 -11   69.79   12.30
   3  -3 -11   31.90    7.50
  -3  -3  11   28.10    8.20
   3   3 -11   27.80   10.20
   3   3 -11   58.29   12.10
   1  -3 -11   11.40    7.40
  -1  -3  11   15.10    8.40
   1   3 -11   10.70    9.40
   1   3 -11   -0.10   10.50
   1  -3  11   24.40    8.40
  -1  -3 -11   -0.70    6.80
  -1   3 -11   15.70   11.10
  -1   3 -11   24.70    9.80
  -3  -3 -11   85.89   10.20
   3  -3  11   99.79   13.80
  -3   3 -11   88.49   13.50
  -3   3 -11   77.59   11.80
   5  -3  11   39.30    9.20
  -5  -3 -11   49.50    8.90
  -5   3 -11   69.79   13.30
  -5   3 -11   32.20   10.00
  -7  -3 -11    0.00    7.30
   7  -3  11    6.70    8.20
  -7   3 -11    2.30    8.80
  -7   3 -11   19.70   11.90
   9  -3  11   11.80    9.00
  -9  -3 -11   -1.70    7.70
  -9   3 -11   13.50    9.20
  -9   3 -11   21.60   13.30
  11  -3  11   15.70    9.40
 -11  -3 -11    2.30    8.20
 -11   3 -11    4.50   13.60
 -11   3 -11   18.60    9.40
 -13  -3 -11    9.40    8.90
  13  -3  11   22.50    9.50
 -13   3 -11   13.10    9.60
 -13   3 -11   21.00   14.20
  15  -3  11  -20.20    9.80
 -15   3 -11    8.00    9.30
 -15   3 -11  -11.90   14.60
  22   0 -12   -6.90   10.70
 -22   0  12   14.00    8.90
 -20   0  12    7.30    7.40
  20   0 -12  -10.90    9.70
  18   0 -12   35.60    9.90
 -18   0  12   21.60    7.10
  16   0 -12   82.29   11.90
 -16   0  12   82.09   10.80
  14   0 -12   41.40    9.60
 -14   0  12   24.90    6.40
 -12   0  12    6.30    5.60
  12   0 -12    9.40    7.90
  10   0 -12   24.20    8.50
 -10   0  12   19.10    5.60
  -8   0  12   32.80    5.40
   8   0 -12   12.90    7.60
   6   0 -12    9.60    7.30
  -6   0  12    8.00    4.90
  -4   0  12   16.50    8.10
   4   0 -12   29.80    8.20
  -2   0  12    4.80    4.30
   2   0 -12   -6.00    6.70
   0   0 -12   91.69   12.70
   0   0  12   85.59    7.20
  -2   0 -12    0.00    7.20
   2   0  12    8.50    4.10
  -4   0 -12    9.30    7.40
  -4   0 -12   22.20    8.20
  -6   0 -12    0.90    8.50
  -6   0 -12   -6.30    7.00
  -8   0 -12   94.29   12.20
  -8   0 -12   99.29   11.80
 -10   0 -12   15.70    8.10
 -10   0 -12   20.40   11.20
 -12   0 -12    0.60    7.60
 -12   0 -12   -3.40    9.30
 -14   0 -12   82.59   11.10
 -14   0 -12   77.19   12.20
 -16   0 -12  317.27   20.40
 -16   0 -12  333.97   19.40
 -18   0 -12   72.89   11.80
 -18   0 -12   73.19   12.50
 -20   0 -12   88.79   12.60
  21  -1 -12   15.30   10.50
 -21  -1  12   -2.40    9.10
  21   1 -12   13.80   12.40
 -21   1  12   -2.80    8.90
  19  -1 -12   -5.90    9.10
 -19  -1  12   12.40    7.20
 -19   1  12    6.60    7.80
  19   1 -12   12.10   11.50
 -17  -1  12   -5.90    6.60
  17  -1 -12   -1.20    8.50
 -17   1  12    4.10    6.80
  17   1 -12   -7.40    9.90
  15  -1 -12    8.90    9.10
 -15  -1  12   16.80    6.60
 -15   1  12    9.70    6.30
  15   1 -12   20.60   10.20
  13  -1 -12   -0.80    7.70
 -13  -1  12   -2.40    5.60
 -13   1  12  -12.00    5.30
  13   1 -12    5.80    9.30
 -11  -1  12    5.20    5.30
  11  -1 -12   -6.40    7.40
  11   1 -12  -16.80    8.50
 -11   1  12   -1.10    5.30
  -9  -1  12    6.90   12.70
  -9  -1  12  -11.50    5.10
   9  -1 -12    1.60    7.10
  -9   1  12   -9.60    4.70
   9   1 -12   -2.90    8.00
   9   1 -12   -0.30    8.60
  -7  -1  12   16.20    8.60
  -7  -1  12    6.00    4.90
   7  -1 -12    4.00    6.70
   7   1 -12   -2.10    7.70
   7   1 -12   11.30    8.70
   5  -1 -12    1.30    7.00
  -5  -1  12    2.70    5.60
   5   1 -12    5.70    8.40
  -5   1  12   11.30    4.70
   5   1 -12    7.10    7.70
   3  -1 -12    8.40    6.90
  -3  -1  12   10.50    5.30
   3   1 -12   17.00    8.00
   3   1 -12   -0.90   10.80
   1  -1 -12    6.50    7.40
  -1  -1  12    8.60    5.20
   1   1 -12    9.20    7.80
   1  -1  12    0.60    5.00
  -1  -1 -12    1.50    7.20
  -1   1 -12  -10.20   10.30
  -1   1 -12    9.00    7.40
   3  -1  12   46.00    8.10
  -3  -1 -12   38.90    8.40
  -3   1 -12   51.79   10.70
  -3   1 -12   43.50    9.00
  -5  -1 -12   30.40    8.50
   5  -1  12   28.80    5.50
  -5   1 -12   21.20    9.50
  -5   1 -12   14.60    7.90
  -7  -1 -12   -1.70    7.00
   7  -1  12   -3.30    8.20
  -7   1 -12    2.30    9.90
  -7   1 -12    8.00    7.80
  -9  -1 -12    2.50    6.80
  -9   1 -12    7.20    9.70
  -9   1 -12    4.50    8.20
 -11  -1 -12   33.10    8.90
 -11   1 -12   36.70   11.30
 -11   1 -12   52.79    9.80
 -13  -1 -12   34.10    9.10
 -13   1 -12   28.40    9.60
 -13   1 -12   49.70   12.10
 -15  -1 -12   39.30   10.10
 -15   1 -12   31.40    9.90
 -15   1 -12   40.80   12.40
 -17  -1 -12   23.70   10.30
 -17   1 -12   35.40   12.80
 -17   1 -12   42.80   11.20
 -19  -1 -12   21.60   12.10
 -19   1 -12   18.20   10.40
 -19   1 -12   -5.90   13.20
 -16  -2  12   -0.10    7.50
 -16  -2  12   14.60    9.30
  16  -2 -12   14.50    9.50
 -16   2  12    7.40    8.20
  16   2 -12    7.00   13.40
  14  -2 -12    4.70    8.50
 -14  -2  12    1.40    7.20
 -14  -2  12   -4.70    9.30
 -14   2  12   -0.70    7.50
  14   2 -12  -18.00   11.10
  12  -2 -12   14.20    8.30
 -12  -2  12   -0.30    7.00
 -12  -2  12   11.60    9.20
  12   2 -12    5.00    9.40
  12   2 -12   -0.50   10.40
  10  -2 -12   22.60    8.40
 -10  -2  12   51.29   10.00
 -10  -2  12   15.60    6.90
  10   2 -12   26.80   10.60
  10   2 -12   18.40    9.90
   8  -2 -12   10.40    8.10
  -8  -2  12    9.50    9.60
  -8  -2  12    2.00    6.70
   8   2 -12  -16.80    9.40
   8   2 -12   -4.90    9.10
  -6  -2  12   -0.10    6.60
  -6  -2  12   -0.10    9.50
   6  -2 -12   -2.10    7.70
   6   2 -12    2.00    9.20
   6   2 -12   -1.70    9.00
   4  -2 -12   20.40    8.10
  -4  -2  12   21.80    6.70
   4   2 -12   32.90    9.80
   4   2 -12   15.20    9.80
   2  -2 -12   -4.80    7.10
  -2  -2  12    1.40    6.30
   2   2 -12   13.90    9.90
   2   2 -12   16.20   17.90
   0  -2  12   29.90    6.90
   0  -2 -12   28.60    8.20
   0   2 -12    6.80   10.10
   0   2 -12   28.80   10.10
   2  -2  12    3.40    6.60
  -2  -2 -12  -14.50    7.30
  -2   2 -12    1.90    8.90
  -2   2 -12    0.80    9.80
  -4  -2 -12   72.79   10.10
   4  -2  12   62.89    8.80
  -4   2 -12   69.79   11.80
  -4   2 -12   59.19   12.20
   6  -2  12   44.60    8.10
  -6  -2 -12   48.30    9.40
  -6   2 -12   25.20   12.00
  -6   2 -12   38.40    9.60
   8  -2  12  102.29   11.70
  -8  -2 -12  117.19   14.20
  -8   2 -12  147.99   20.30
  -8   2 -12  131.49   15.90
  10  -2  12   25.40    7.70
 -10  -2 -12   15.80    8.90
 -10   2 -12    6.40   12.10
 -10   2 -12    9.60    9.30
 -12  -2 -12    3.30    8.20
  12  -2  12    1.30    7.50
 -12   2 -12   18.30   12.70
 -12   2 -12   -0.70    9.50
 -14  -2 -12   63.99   12.40
  14  -2  12   36.50    8.60
 -14   2 -12   81.89   15.50
 -14   2 -12   55.29   11.60
   7  -3 -12    9.40    8.90
  -7  -3  12   20.10   10.10
   5  -3 -12    1.80    8.60
  -5  -3  12   15.40    9.00
  -5  -3  12  -14.50   13.20
   5   3 -12   12.40   12.50
   5   3 -12   -3.00   17.70
   3  -3 -12    8.10    8.80
  -3  -3  12   -0.60    8.80
   3   3 -12    8.00   12.20
   3   3 -12   -9.50   12.20
   1  -3 -12   -7.80    8.20
  -1  -3  12   12.20    9.00
   1   3 -12    3.50   11.40
   1   3 -12    5.40   12.60
   1  -3  12   33.00    9.80
  -1  -3 -12   29.10   10.10
  -1   3 -12   55.29   14.70
  -1   3 -12   36.60   12.60
   3  -3  12   30.50   10.40
  -3  -3 -12   14.70    9.60
  -3   3 -12   26.40   14.00
  -3   3 -12   31.70   12.20
  -5  -3 -12   44.90   11.10
   5  -3  12   67.49   11.70
  -5   3 -12   67.59   16.00
  -5   3 -12   51.09   13.40
 -14   0  13   -3.40    7.10
  14   0 -13    6.10   11.10
 -12   0  13    2.60    6.60
  12   0 -13    0.60   10.00
  10   0 -13   -2.80    9.50
 -10   0  13   -7.50    5.90
  -8   0  13   -5.60    5.30
   8   0 -13   -1.60    9.70
  -6   0  13   11.80    5.40
   6   0 -13    6.70    9.30
  -4   0  13   -5.50    5.00
   4   0 -13    9.50   11.60
  -2   0  13   10.40    7.00
   2   0 -13   11.40    9.30
   0   0 -13    4.20    8.90
  -2   0 -13  -13.40    8.50
  -4   0 -13   -5.20    8.90
  -6   0 -13   19.30    9.90
  -8   0 -13    2.70    9.90
 -10   0 -13  -16.20    9.50
 -12   0 -13  -25.80   14.10
  13  -1 -13   93.19   13.50
 -13  -1  13  136.89   12.90
 -13   1  13  108.39   11.90
  13   1 -13  108.59   19.60
  11  -1 -13   16.80   10.10
 -11  -1  13    7.00    6.70
  11   1 -13  -19.60   11.20
 -11   1  13   -4.90    6.40
   9  -1 -13   65.49   11.50
  -9  -1  13   48.40    7.50
   9   1 -13   73.69   13.80
   7  -1 -13   37.20   10.40
  -7  -1  13   27.50    6.90
   7   1 -13   25.70   11.10
  -5  -1  13   46.70    7.00
   5  -1 -13   47.10   10.70
   5   1 -13   61.79   12.00
  -3  -1  13   -0.70    5.80
   3  -1 -13   12.40    9.10
   3   1 -13   16.10    9.70
  -1  -1  13    1.30    5.50
   1  -1 -13  -12.20    8.90
   1   1 -13    2.00    9.50
  -1  -1 -13    9.90    9.30
   1  -1  13   10.80    5.90
  -1   1 -13    3.30    9.20
  -1   1 -13   16.80   11.30
  -3  -1 -13    7.00    9.30
   3  -1  13    2.40    5.60
  -3   1 -13    7.60   10.90
  -3   1 -13   -9.50    9.60
  -5  -1 -13    8.80    9.70
  -5   1 -13    2.90    9.20
  -5   1 -13    0.00   18.90
  -7  -1 -13    3.00    9.70
  -7   1 -13   25.00   12.20
  -7   1 -13   -0.80   10.00
  -9  -1 -13   29.80   14.10
  -9   1 -13   -8.40   12.20
  -9   1 -13    8.90   10.20
 -11   1 -13    8.50   11.70
 -11   1 -13   66.49   14.10
  -4  -2  13    3.20    8.00
   4  -2 -13    4.20   10.10
   2  -2 -13    8.90   10.70
  -2  -2  13    8.60    7.70
   2   2 -13  -15.50   11.70
   0  -2 -13   24.20   10.80
   0  -2  13  -11.40    7.50
   0   2 -13    8.90   12.30
   2  -2  13   56.49    8.80
  -2  -2 -13   48.90   13.30
;
_shelx_hkl_checksum     94193
_shelx_res_file
;
TITL DLMet320_a.res in C2/c
REM Old TITL DLMet320 in C2/c
REM SHELXT solution in C2/c
REM R1 0.218,  Rweak 0.014,  Alpha 0.021,  Orientation as input
REM Formula found by SHELXT:  C4 N O3 S
CELL  0.71073  31.7735   4.6969   9.8939   90.000   91.224   90.000
ZERR    8.000   0.0023   0.0003   0.0007    0.000    0.002    0.000
LATT  7
SYMM -X, Y, 1/2-Z
SFAC C H N O S
UNIT 40 88 8 16 8
TEMP 46.560
LIST 4
FMAP 2
PLAN 5
L.S. 10
ACTA
BOND $H
CONF
EQIV $1 0.5-X, 0.5+Y, 0.5-Z
EQIV $2 X, 1-Y, 0.5+Z
EQIV $3 X, 2-Y, 0.5+Z
HTAB N1 O1_$1
HTAB N1 O2_$2
HTAB N1 O2_$3
RTAB TORS C1 C2 N1 H1
RTAB TORS C1 C2 N1 H2
RTAB TORS C1 C2 N1 H3
WGHT    0.045800    1.654600
FVAR       0.66597
S1    5    0.440961    0.657853    0.456927    11.00000    0.04051    0.08249 =
         0.08092   -0.02554   -0.02693    0.02009
O1    4    0.283496    0.424554    0.196163    11.00000    0.03649    0.02873 =
         0.02947   -0.00174   -0.00362   -0.00814
N1    3    0.297323    0.797506    0.396517    11.00000    0.02887    0.02781 =
         0.01888   -0.00347   -0.00312    0.00435
H1    2    0.270472    0.825845    0.368456    11.00000   -1.50000
H2    2    0.299773    0.627116    0.441284    11.00000   -1.50000
H3    2    0.304215    0.925940    0.460546    11.00000   -1.50000
C1    1    0.304723    0.633905    0.163262    11.00000    0.02703    0.01979 =
         0.02035   -0.00148   -0.00514    0.00407
C2    1    0.324775    0.809298    0.277353    11.00000    0.03076    0.01924 =
         0.01863    0.00083   -0.00279   -0.00175
AFIX  13
H21   2    0.327794    1.007342    0.247930    11.00000   -1.20000
AFIX   0
O2    4    0.313228    0.706204    0.045322    11.00000    0.06570    0.03140 =
         0.01764    0.00111   -0.00015   -0.00237
C3    1    0.368231    0.684681    0.311329    11.00000    0.02779    0.03562 =
         0.03181   -0.00495   -0.00329    0.00029
AFIX  23
H31   2    0.365140    0.482817    0.329284    11.00000   -1.20000
H32   2    0.385800    0.704421    0.232898    11.00000   -1.20000
AFIX   0
C4    1    0.390542    0.822001    0.431566    11.00000    0.03363    0.04167 =
         0.04577   -0.00785   -0.01443    0.00468
AFIX  23
H41   2    0.373861    0.798611    0.511786    11.00000   -1.20000
H42   2    0.394042    1.024178    0.415262    11.00000   -1.20000
AFIX   0
C5    1    0.458306    0.825709    0.609350    11.00000    0.05789    0.10386 =
         0.06199   -0.00683   -0.02921    0.00036
AFIX  37
H51   2    0.486056    0.759602    0.633429    11.00000   -1.50000
H52   2    0.439341    0.779866    0.680390    11.00000   -1.50000
H53   2    0.458884    1.028248    0.596494    11.00000   -1.50000
AFIX   0
HKLF 4
REM  DLMet320_a.res in C2/c
REM R1 =  0.0456 for    1567 Fo > 4sig(Fo)  and  0.0666 for all    2060 data
REM     92 parameters refined using      0 restraints
END
WGHT      0.0458      1.6160
REM Highest difference peak  0.336,  deepest hole -0.386,  1-sigma level  0.048
Q1    1   0.4212  0.5955  0.5029  11.00000  0.05    0.34
Q2    1   0.4405  0.5885  0.3708  11.00000  0.05    0.27
Q3    1   0.4413  0.8160  0.4355  11.00000  0.05    0.26
Q4    1   0.3125  0.7338  0.2188  11.00000  0.05    0.24
Q5    1   0.3439  0.7355  0.3017  11.00000  0.05    0.20
;
_shelx_res_checksum     45003
_shelxl_version_number       20.13
data_global
_journal_data_validation_number     ?
_journal_date_recd_electronic     2015-04-30
_journal_date_accepted     2015-05-05
_journal_name_full     'Acta Crystallographica, Section E'
_journal_year     2015
_journal_volume     71
_journal_issue      6
_journal_page_first     o398
_journal_page_last     o399
_journal_paper_category     HO
_journal_paper_doi     10.1107/S2056989015008749
_journal_coeditor_code     SU5129
_publ_contact_author_name     'Carl Henrik G\"orbitz'
_publ_contact_author_address
;
Department of Chemistry
University of Oslo
PO Box 1033 Blindern
N-0315 Oslo, Norway
;
_publ_contact_author_email     c.h.gorbitz@kjemi.uio.no
_publ_contact_author_fax     '+47 22 85 54 41'
_publ_contact_author_phone     '+47 22 85 54 60'
_publ_section_title
;
Redetermined crystal structure of \b-<i>DL</i>-methionine at 320 K
;
loop_
    _publ_author_name
    _publ_author_address
    'G\"orbitz, Carl Henrik'
;  Department of Chemistry
 University of Oslo,
 PO Box 1033 Blindern
 N-0315 Oslo, Norway
;
    'Paulsen, Jan Christian'
;  Department of Chemistry
 University of Oslo,
 PO Box 1033 Blindern
 N-0315 Oslo, Norway
;
    'Borgersen, Jon'
;  Department of Physics
 University of Oslo,
 PO Box 1048 Blindern
 N-0316 Oslo, Norway
;
