# Supplementary material for: Redetermined crystal structure of β-dl-me­thio­nine at 320 K
Source: Acta Crystallogr E Crystallogr Commun. 2015 May 13;71(Pt 6):o398–9. doi: 10.1107/S2056989015008749 (PMC4459326; doi:10.1107/S2056989015008749)
Supplement: Supplementary file 2 [file e-71-0o398-Isup2.hkl]

#
# h,k,l, Fc-squared, Fo-squared, sigma(Fo-squared), status flag
#
data_I
_shelx_title ' DLMet320_a.res in C2/c'
_shelx_refln_list_code          4
_shelx_F_calc_maximum      153.52
_exptl_crystal_F_000       640.00
_reflns_d_resolution_high  0.7207

loop_
 _space_group_symop_operation_xyz
 'x, y, z'
 '-x, y, -z+1/2'
 'x+1/2, y+1/2, z'
 '-x+1/2, y+1/2, -z+1/2'
 '-x, -y, -z'
 'x, -y, z-1/2'
 '-x+1/2, -y+1/2, -z'
 'x+1/2, -y+1/2, z-1/2'

_cell_length_a    31.7735
_cell_length_b     4.6969
_cell_length_c     9.8939
_cell_angle_alpha  90.000
_cell_angle_beta   91.224
_cell_angle_gamma  90.000

_shelx_F_squared_multiplier     1.000

loop_
 _refln_index_h
 _refln_index_k
 _refln_index_l
 _refln_F_squared_calc
 _refln_F_squared_meas
 _refln_F_squared_sigma
 _refln_observed_status
   4   0   0         65.89         73.58         1.35 o
   6   0   0        222.49        196.32         2.38 o
  10   0   0       1726.80       1761.01        15.30 o
  12   0   0      23569.21      21888.88       186.09 o
  14   0   0         18.36         25.81         2.07 o
  16   0   0       9016.63       9228.30       106.70 o
  18   0   0       2147.81       2040.22        69.99 o
  20   0   0        664.67        626.71        11.81 o
  22   0   0         18.90         72.23         6.53 o
  24   0   0        774.27        883.23        19.77 o
  26   0   0       1515.40       1493.84        23.84 o
  28   0   0         49.52        116.73         7.36 o
  30   0   0        107.02         85.41         6.31 o
  32   0   0         88.74        124.73         8.59 o
  34   0   0        128.08        153.91        10.13 o
  36   0   0        371.48        447.37        16.15 o
  38   0   0          0.20         13.03        11.70 o
  40   0   0         50.71        103.77        14.62 o
  42   0   0        437.43        489.20        27.21 o
  44   0   0         77.29        111.24        19.49 o
   1   1   0       1367.79       1548.62        11.82 o
   3   1   0        908.32        963.12         7.34 o
   5   1   0       1225.04       1276.61         9.16 o
   7   1   0       5859.31       6024.32        41.42 o
   9   1   0          1.87          1.56         0.85 o
  11   1   0       2105.18       2325.89        16.33 o
  13   1   0        580.17        599.22         5.78 o
  15   1   0       4436.70       4214.06        33.37 o
  17   1   0        136.22        115.26         3.07 o
  19   1   0        103.94         90.24         2.66 o
  21   1   0         64.36         66.13         2.88 o
  23   1   0         37.60         34.14         2.23 o
  25   1   0       1020.07        961.57        10.92 o
  27   1   0        116.47        112.32         4.88 o
  29   1   0        144.33        148.64         6.89 o
  31   1   0        451.21        436.35        10.35 o
  33   1   0        231.09        225.75         9.67 o
  35   1   0          0.24         -5.51         6.21 o
  37   1   0        142.56        172.21         9.68 o
  39   1   0        139.88        137.51         9.24 o
  41   1   0          1.44         -8.24        10.22 o
  43   1   0         45.06         42.84        14.40 o
   0   2   0      15223.10      14828.43       127.87 o
   2   2   0          4.19         18.72         1.87 o
   4   2   0        622.61        712.61         5.77 o
   6   2   0        919.48       1045.68         9.29 o
   8   2   0       3133.25       3395.40        21.45 o
  10   2   0         48.23         52.64         2.31 o
  12   2   0        720.33        671.08         8.31 o
  14   2   0       1124.81       1186.77        13.54 o
  16   2   0       3083.55       3096.42        27.91 o
  18   2   0          5.57          8.41         2.44 o
  20   2   0        343.25        354.03         6.88 o
  22   2   0         23.48         24.62         2.95 o
  24   2   0         37.13         40.45         3.46 o
  26   2   0         82.08         87.10         5.34 o
  28   2   0        154.52        165.28         7.39 o
  30   2   0         27.90         21.05         5.04 o
  32   2   0        118.91        102.27         7.34 o
  34   2   0        118.68        138.13         8.37 o
  36   2   0         21.10         11.99         9.74 o
  38   2   0         42.28         64.32         9.59 o
  40   2   0          8.40          0.62        15.67 o
   1   3   0        662.61        710.83         8.92 o
   3   3   0         26.57         27.80         2.19 o
   5   3   0         22.57         25.66         2.12 o
   7   3   0        337.11        332.63         5.20 o
   9   3   0       1542.95       1582.79        15.06 o
  11   3   0        165.37        147.68         3.93 o
  13   3   0          3.63          3.96         2.65 o
  15   3   0       2303.14       2261.99        24.38 o
  17   3   0        489.61        500.47         9.04 o
  19   3   0         50.59         62.99         4.30 o
  21   3   0        367.93        390.46         8.59 o
  23   3   0        242.52        255.95         7.49 o
  25   3   0        360.14        383.07         9.40 o
  27   3   0        384.80        386.70        10.60 o
  29   3   0        328.03        340.16        10.97 o
  31   3   0        574.29        590.20        14.06 o
  33   3   0        124.26        146.35        10.87 o
  35   3   0          0.36         -9.16         9.16 o
  37   3   0        205.29        232.76        14.62 o
  39   3   0         30.97         32.77        16.38 o
   0   4   0        340.59        393.39        10.10 o
   2   4   0         29.32         46.36         2.92 o
   4   4   0         12.73         18.25         2.64 o
   6   4   0        145.26        164.92         5.89 o
   8   4   0        202.13        218.98         6.51 o
  10   4   0          4.42          7.45         3.35 o
  12   4   0         68.25         81.77         5.74 o
  14   4   0        125.99        139.01         6.82 o
  16   4   0         97.79        118.60         6.34 o
  18   4   0         19.12         25.84         5.25 o
  20   4   0         41.76         31.51         5.83 o
  22   4   0         85.80         95.56         6.04 o
  24   4   0        105.17        112.88         9.66 o
  26   4   0          5.20          5.16        10.97 o
  28   4   0         10.57          6.67         8.27 o
  30   4   0         39.93         55.75         9.88 o
  32   4   0         56.83         44.19        11.10 o
  34   4   0          0.22         -8.70        14.25 o
   1   5   0         15.86         27.96         3.80 o
   3   5   0        160.71        146.97         6.45 o
   5   5   0        221.75        207.95         8.86 o
   7   5   0        231.45        264.44         9.19 o
   9   5   0         83.67         62.64         5.57 o
  11   5   0         45.69         44.54         6.66 o
  13   5   0          4.71          6.17         7.16 o
  15   5   0          7.04         -2.54         6.75 o
  17   5   0         41.32         40.49         6.94 o
  19   5   0        150.39        168.93        13.15 o
  21   5   0        172.96        179.90        13.18 o
  23   5   0          6.61         11.89        12.77 o
  25   5   0         19.68         29.15        11.47 o
  27   5   0          0.19        -14.36        14.36 o
   0   6   0        139.20        155.75        20.19 o
   2   6   0          8.68          5.38         7.42 o
   4   6   0         86.49         87.57         8.47 o
   6   6   0         20.77         13.16         7.54 o
   8   6   0         18.06         -4.49         8.52 o
  10   6   0          2.94        -10.11        14.04 o
  12   6   0          1.07         13.84        10.24 o
  14   6   0         85.61         96.07        12.98 o
  16   6   0        147.17        154.40        15.48 o
 -43   1   1          0.07          3.00        12.84 o
 -41   1   1        198.28        241.85        25.81 o
 -39   1   1         12.66         20.86         7.84 o
 -37   1   1        107.85        115.61         8.26 o
 -35   1   1         56.55         73.51         8.21 o
 -33   1   1        102.43        124.29         7.49 o
 -31   1   1         29.56         38.42         4.94 o
 -29   1   1        670.44        623.89         9.04 o
 -27   1   1          6.13          9.19         2.93 o
 -25   1   1        614.98        648.50         8.63 o
 -23   1   1        237.08        236.79         4.21 o
 -21   1   1       1346.51       1311.94        13.39 o
 -19   1   1       1859.55       1908.87        17.49 o
 -17   1   1       3588.38       3745.34        59.80 o
 -15   1   1       3179.50       3165.79        27.45 o
 -13   1   1       1718.83       1638.54        15.61 o
 -11   1   1       1751.27       1954.75        15.48 o
  -9   1   1       1731.27       1993.18        14.80 o
  -7   1   1          2.39         13.80         0.94 o
  -5   1   1       5764.06       5893.60        33.71 o
  -1   1   1          1.28         17.28         1.27 o
   1   1   1      16386.63      14753.95       218.55 o
   3   1   1          4.90          6.18         0.65 o
   5   1   1      15190.48      14324.37        94.98 o
   7   1   1         26.05         25.46         0.89 o
   9   1   1         75.98         73.23         1.33 o
  11   1   1        710.49        796.71         6.44 o
  13   1   1      17949.96      17299.21       125.67 o
  15   1   1        310.42        380.51         4.35 o
  17   1   1         37.48         33.59         1.89 o
  19   1   1        173.67        144.05         3.34 o
  21   1   1       3915.51       3833.81        33.33 o
  23   1   1        101.74        112.30         4.53 o
  25   1   1        252.60        244.48         5.16 o
  27   1   1       1717.99       1617.82        18.12 o
  29   1   1        177.01        200.25         6.14 o
  31   1   1         12.24          5.59         3.78 o
  33   1   1        552.15        498.46        13.07 o
  35   1   1        458.34        449.61        12.31 o
  37   1   1        105.66        129.52         8.24 o
  39   1   1        390.78        423.40        17.22 o
  41   1   1         42.67         28.91        12.06 o
  43   1   1        415.61        451.67        35.96 o
 -40   2   1         64.49         73.23        10.80 o
 -38   2   1        121.24        106.67         9.14 o
 -36   2   1          0.07          6.10         6.82 o
 -34   2   1        294.89        283.09        11.33 o
 -32   2   1        362.55        349.68        11.58 o
 -30   2   1       1144.46       1140.83        17.46 o
 -28   2   1          0.40          5.79         4.23 o
 -26   2   1        307.66        306.78         7.93 o
 -24   2   1       1313.44       1302.19        16.16 o
 -22   2   1         10.43          6.11         2.63 o
 -20   2   1        436.56        406.94         7.80 o
 -18   2   1       1904.93       1847.91        21.79 o
 -16   2   1       1662.79       1663.93        24.11 o
 -14   2   1          9.09          8.37         2.74 o
 -12   2   1       5296.29       5305.10        44.65 o
 -10   2   1        157.21        191.78         4.44 o
  -8   2   1        377.00        346.87         5.43 o
  -6   2   1         70.79         56.83         1.92 o
  -4   2   1       9173.70       8906.42        55.34 o
  -2   2   1       2373.48       2512.96        17.12 o
   0   2   1          9.56          3.64         1.04 o
   2   2   1       1353.92       1417.05        10.01 o
   4   2   1       3253.09       3308.30        22.83 o
   6   2   1        244.76        202.14         2.91 o
   8   2   1          8.91          7.13         1.32 o
  10   2   1       1744.37       1686.51        13.92 o
  12   2   1       9162.23       8739.83        66.70 o
  14   2   1        255.05        238.65         4.48 o
  16   2   1       1420.68       1457.76        15.81 o
  18   2   1         48.63         52.64         3.07 o
  20   2   1       3102.74       2949.21        32.95 o
  22   2   1        243.56        210.56         7.68 o
  24   2   1        304.82        287.64         7.65 o
  26   2   1          0.25          5.86         4.31 o
  28   2   1       2368.81       2369.52        28.70 o
  30   2   1        105.29        114.24         7.24 o
  32   2   1         46.14         37.53         9.86 o
  34   2   1         18.52         12.48         6.34 o
  36   2   1        163.36        150.36        12.40 o
  38   2   1        130.35        133.59        11.32 o
  40   2   1         16.26         11.06        13.08 o
 -37   3   1         20.07         13.21        13.80 o
 -35   3   1          0.20          2.49         9.21 o
 -33   3   1        235.95        246.66        26.13 o
 -31   3   1        246.58        218.96         9.59 o
 -29   3   1         38.35         38.28         5.48 o
 -27   3   1         85.88         82.64         6.06 o
 -25   3   1        411.52        387.79        10.50 o
 -23   3   1        676.37        620.44        11.13 o
 -21   3   1        362.85        365.45         8.30 o
 -19   3   1        427.80        411.37         8.44 o
 -17   3   1         32.36         29.45         3.39 o
 -15   3   1          1.34          4.15         3.01 o
 -13   3   1         11.85         16.20         3.56 o
 -11   3   1        575.28        528.87         8.38 o
  -9   3   1         23.08         26.77         2.49 o
  -7   3   1         65.74         72.55         3.08 o
  -5   3   1        678.92        795.90         8.80 o
  -3   3   1       1029.11       1073.38        10.32 o
  -1   3   1        399.48        410.97         6.27 o
   1   3   1         18.65         33.13         2.72 o
   3   3   1        594.56        664.37         7.49 o
   5   3   1        271.58        311.86         5.35 o
   7   3   1        597.03        577.23         7.57 o
   9   3   1        866.84        802.79         9.23 o
  11   3   1          0.55          8.96         2.00 o
  13   3   1          4.29         10.20         1.98 o
  15   3   1          3.54          3.21         2.82 o
  17   3   1         44.50         53.54         3.81 o
  19   3   1         22.80         33.89         4.61 o
  21   3   1         83.28         87.94         5.37 o
  23   3   1        140.40        133.74         6.54 o
  25   3   1          3.56          1.49         4.36 o
  27   3   1        112.64        120.45         9.02 o
  29   3   1          1.31          1.66         7.08 o
  31   3   1          0.10          0.04        17.12 o
  33   3   1         40.70         52.09         8.99 o
  35   3   1         64.91         68.76        10.43 o
  37   3   1          2.33         22.19        10.82 o
 -34   4   1        142.24        155.17        18.26 o
 -32   4   1        330.02        313.41        20.89 o
 -30   4   1         41.41         72.20        13.46 o
 -28   4   1         12.37          3.84         6.77 o
 -26   4   1         67.92         72.25         6.27 o
 -24   4   1        187.63        175.89         8.43 o
 -22   4   1         19.64         18.49         4.99 o
 -20   4   1         33.11         31.29         5.25 o
 -18   4   1         23.86         20.97         5.89 o
 -16   4   1          4.59          9.66         6.02 o
 -14   4   1        378.67        360.92         9.21 o
 -12   4   1         68.77         80.63         4.63 o
 -10   4   1         28.21         36.62         3.82 o
  -8   4   1         89.71         92.66         4.90 o
  -6   4   1          0.54          0.41         2.85 o
  -4   4   1        758.17        743.04         9.46 o
  -2   4   1        248.73        235.35         5.39 o
   0   4   1        174.38        161.70         4.86 o
   2   4   1        201.93        210.23         5.70 o
   4   4   1       1469.39       1437.17        14.48 o
   6   4   1        409.08        402.51         7.68 o
   8   4   1        565.09        537.84         8.92 o
  10   4   1        108.24         92.74         5.57 o
  12   4   1       2532.48       2432.85        23.94 o
  14   4   1        366.06        362.49         8.73 o
  16   4   1         12.64         17.06         4.37 o
  18   4   1         19.11         23.24         5.11 o
  20   4   1          5.95          7.23         4.52 o
  22   4   1        182.46        185.70        11.19 o
  24   4   1        123.90        158.26        12.07 o
  26   4   1          7.06          0.77         8.14 o
  28   4   1        144.77        159.99        12.51 o
  30   4   1        252.51        243.74        18.84 o
  32   4   1         95.43        110.11        13.99 o
  34   4   1        141.57        128.68        23.12 o
 -27   5   1         32.26         27.58        14.27 o
 -25   5   1         11.60          6.05        11.96 o
 -23   5   1         21.44         13.93         9.96 o
 -21   5   1         27.46         19.94         9.22 o
 -19   5   1         45.05         44.02         8.66 o
 -17   5   1          5.85         16.54         6.59 o
 -15   5   1        179.08        165.89         8.61 o
 -13   5   1          0.16         -2.53         5.51 o
 -11   5   1         35.87         41.99         6.46 o
  -9   5   1          5.45          1.55         4.96 o
  -7   5   1         69.70         77.80         5.19 o
  -5   5   1         12.23          8.80         4.13 o
  -3   5   1        737.76        746.61        10.40 o
  -1   5   1         45.77         45.48         4.13 o
   1   5   1        104.19        125.73         5.49 o
   3   5   1          2.74          6.80         3.68 o
   5   5   1        188.02        203.59         8.99 o
   7   5   1         65.81         51.44         4.62 o
   9   5   1         39.89         39.75         5.10 o
  11   5   1         69.82         81.83         7.75 o
  13   5   1         49.19         67.74         8.27 o
  15   5   1          8.73         19.82         7.68 o
  17   5   1          0.73          2.94         9.26 o
  19   5   1         42.29         41.28         9.67 o
  21   5   1         26.99         43.20        10.80 o
  23   5   1         24.91         23.14        13.73 o
  25   5   1         22.41          3.23        10.08 o
  27   5   1         21.30         47.85        14.92 o
 -16   6   1          0.03         15.25        13.31 o
 -14   6   1          2.60         18.51        12.54 o
 -12   6   1         22.96         11.91        10.63 o
 -10   6   1        152.10        175.12        12.22 o
  -8   6   1         72.14         75.77         9.64 o
  -6   6   1          0.00         19.91         9.75 o
  -4   6   1         68.65         60.65        14.67 o
  -2   6   1        251.76        262.76        13.30 o
   0   6   1        125.97        131.90         8.81 o
   2   6   1         15.23          1.48         6.46 o
   4   6   1          0.91          4.32         6.94 o
   6   6   1         93.85        118.19         9.06 o
   8   6   1        149.65        159.90        13.54 o
  10   6   1         14.75          7.33         9.04 o
  12   6   1         13.65         16.06         9.11 o
  14   6   1         28.12         42.22        10.95 o
  16   6   1          0.71         -6.52        12.87 o
 -42   0   2        120.27         91.87        26.49 o
 -40   0   2         91.02        142.84        40.23 o
 -38   0   2          0.09         11.18        10.77 o
 -36   0   2        375.16        415.75        28.97 o
 -34   0   2         35.92         35.42         7.85 o
 -32   0   2          1.62         -0.52        10.29 o
 -30   0   2          8.61          9.16         4.12 o
 -28   0   2       3130.43       3221.44        38.93 o
 -26   0   2        143.31        138.71         6.40 o
 -24   0   2       1763.02       1598.90        24.80 o
 -22   0   2         15.69         55.54         5.47 o
 -20   0   2       7332.49       7209.91        99.70 o
 -18   0   2       1119.33       1113.61        15.07 o
 -16   0   2       4226.52       4182.01        41.62 o
 -14   0   2       2439.12       2394.33        24.95 o
 -12   0   2       1972.85       1819.92        19.14 o
 -10   0   2        742.41        766.25         8.38 o
  -8   0   2      11841.05      10526.19       110.52 o
  -6   0   2      18497.63      17395.34       209.47 o
  -4   0   2       1977.33       2262.87        22.26 o
   0   0   2       3322.32       3367.97        32.38 o
   2   0   2       2264.25       2509.48        22.31 o
   4   0   2       1520.24       1926.30        19.14 o
   6   0   2        143.81        260.38         3.97 o
   8   0   2       5007.34       5429.76        51.90 o
  10   0   2        632.38        629.86         9.98 o
  12   0   2        482.97        603.94         7.31 o
  14   0   2        317.03        371.09         5.88 o
  16   0   2       5349.55       5116.36        45.85 o
  18   0   2         40.63         56.68         3.05 o
  20   0   2         62.67         75.74        10.94 o
  22   0   2       3071.25       2937.83        40.55 o
  24   0   2       3279.74       2957.58        41.28 o
  26   0   2         83.71         73.13         5.42 o
  28   0   2        501.83        521.17        18.90 o
  30   0   2         21.40         41.70         5.56 o
  32   0   2        723.28        713.38        19.34 o
  34   0   2       1346.16       1426.83        25.84 o
  36   0   2          3.19         -1.59         6.73 o
  38   0   2          6.07          6.40        11.70 o
  40   0   2       1568.08       1668.20        42.49 o
  42   0   2         84.38         95.72        18.47 o
 -43   1   2         21.27         24.15        23.98 o
 -41   1   2         29.07         18.60        14.16 o
 -39   1   2         24.80         34.11        14.48 o
 -37   1   2         69.79         63.65         8.48 o
 -35   1   2        264.66        249.69        16.83 o
 -33   1   2        145.97        115.47         6.55 o
 -31   1   2          1.60         -2.97         3.98 o
 -29   1   2         45.70         54.78         3.88 o
 -27   1   2        225.52        209.38         5.44 o
 -25   1   2         33.88         30.54         2.52 o
 -23   1   2         81.03         72.75         3.55 o
 -21   1   2          1.91          9.59         1.68 o
 -19   1   2          0.24         -0.96         1.70 o
 -17   1   2       2191.77       2035.13        18.60 o
 -15   1   2         58.62         65.00         2.14 o
 -13   1   2          0.35          3.29         0.98 o
 -11   1   2        780.61        719.27         6.05 o
  -9   1   2       1207.31       1282.59         8.78 o
  -7   1   2          5.66          7.05         0.65 o
  -5   1   2         15.47          5.16         0.80 o
  -3   1   2      11453.46      10700.78        71.46 o
  -1   1   2       1520.84       1624.85        11.62 o
   1   1   2       5392.32       5437.63        33.71 o
   3   1   2       1210.80       1409.14        10.66 o
   5   1   2       1586.88       1674.70        13.18 o
   7   1   2        289.55        291.77         3.81 o
   9   1   2      20565.93      19694.63       137.61 o
  11   1   2       5460.29       5830.74        36.42 o
  13   1   2        471.28        503.76         5.74 o
  15   1   2        822.55        854.76         8.92 o
  17   1   2       1405.49       1383.80        12.44 o
  19   1   2         41.56         60.45         2.38 o
  21   1   2        104.98        107.21         3.04 o
  23   1   2        783.49        761.24         8.72 o
  25   1   2        642.77        638.22         8.82 o
  27   1   2        109.09        109.97         5.35 o
  29   1   2        144.76        143.04         6.11 o
  31   1   2         71.25         53.48         5.04 o
  33   1   2        215.44        219.15        13.19 o
  35   1   2         18.03         16.39         6.82 o
  37   1   2         32.93         41.07         7.91 o
  39   1   2         31.63         25.68         8.79 o
  41   1   2         64.60         46.07        14.20 o
 -40   2   2          9.93          6.99         8.83 o
 -38   2   2         13.33         16.15         8.17 o
 -36   2   2        111.14        132.03         9.47 o
 -34   2   2         36.91         27.07         6.20 o
 -32   2   2          1.19          9.27         6.52 o
 -30   2   2         98.10        125.14         6.82 o
 -28   2   2        341.11        367.67         9.07 o
 -26   2   2         68.20         60.17         4.39 o
 -24   2   2         24.27         29.46         3.62 o
 -22   2   2         20.45         24.49         3.20 o
 -20   2   2       1626.58       1741.74        21.26 o
 -18   2   2          8.24         16.53         2.49 o
 -16   2   2         92.96        102.92         3.91 o
 -14   2   2        110.02         80.92         3.35 o
 -12   2   2       1952.66       1958.89        19.83 o
 -10   2   2       1156.27       1242.54        10.54 o
  -8   2   2       3380.09       3458.88        35.50 o
  -6   2   2         18.21          6.30         1.29 o
  -4   2   2        140.91        174.23         2.73 o
  -2   2   2        182.58        215.49         2.97 o
   0   2   2       2267.16       2391.83        15.21 o
   2   2   2       1665.29       1724.96        14.99 o
   4   2   2        894.99        986.01         8.22 o
   6   2   2        677.66        775.45         7.31 o
   8   2   2         25.22         29.21         1.71 o
  10   2   2         52.15         57.04         2.39 o
  12   2   2         17.76         20.00         1.45 o
  14   2   2        417.37        427.58         5.66 o
  16   2   2          0.13          2.60         2.00 o
  18   2   2        586.55        586.04         7.31 o
  20   2   2         69.93         73.26         3.69 o
  22   2   2         13.00         13.78         2.92 o
  24   2   2        472.53        451.58         9.67 o
  26   2   2         34.25         39.78         4.78 o
  28   2   2        111.90        109.20         6.91 o
  30   2   2        174.52        146.66         8.05 o
  32   2   2        174.79        197.04        12.37 o
  34   2   2        124.13        115.83        13.95 o
  36   2   2         43.07         50.13         9.75 o
  38   2   2         14.19         22.62         9.80 o
  40   2   2        189.84        217.10        16.82 o
 -37   3   2         14.98         21.56        11.66 o
 -35   3   2         88.33         89.97         9.27 o
 -33   3   2        487.03        474.92        14.76 o
 -31   3   2        153.66        154.00         8.21 o
 -29   3   2         86.69         92.40         6.49 o
 -27   3   2        151.00        153.10         7.79 o
 -25   3   2        115.88        113.09         7.13 o
 -23   3   2        109.98        101.80         5.96 o
 -21   3   2         56.18         62.34         5.02 o
 -19   3   2        390.15        378.10         9.23 o
 -17   3   2        456.54        434.86         9.51 o
 -15   3   2         23.86         33.70         3.41 o
 -13   3   2        221.80        230.61         6.96 o
 -11   3   2        726.94        745.58         9.43 o
  -9   3   2        124.51         97.36         3.41 o
  -7   3   2       1328.82       1406.48        12.96 o
  -5   3   2       2044.38       1938.03        17.12 o
  -3   3   2       1521.77       1436.55        14.12 o
  -1   3   2         23.91         37.07         2.71 o
   1   3   2       2167.52       2288.29        19.40 o
   3   3   2        905.11        932.31         9.90 o
   5   3   2         79.07        105.95         3.87 o
   7   3   2        663.98        599.37         7.63 o
   9   3   2       7398.77       7120.01        55.50 o
  11   3   2       1442.59       1405.40        13.51 o
  13   3   2       1099.25       1055.99        10.98 o
  15   3   2         12.98         13.90         2.31 o
  17   3   2       1867.57       1871.00        20.43 o
  19   3   2         65.32         65.47         5.89 o
  21   3   2         98.33         89.03         5.58 o
  23   3   2        165.60        166.06         7.72 o
  25   3   2       1797.01       1777.45        38.10 o
  27   3   2          0.95         -6.42         6.42 o
  29   3   2          0.22         -6.50         6.55 o
  31   3   2        131.02        141.67        16.59 o
  33   3   2        146.00        134.03        11.04 o
  35   3   2         52.32         45.31        10.63 o
  37   3   2          0.13         13.07        11.39 o
 -34   4   2         77.63         18.47        20.30 o
 -32   4   2          0.17          9.19        11.46 o
 -30   4   2          8.45         12.91         8.00 o
 -28   4   2          0.08         -0.58         7.48 o
 -26   4   2        226.17        190.38        10.23 o
 -24   4   2          1.09         -5.67         5.67 o
 -22   4   2         15.73         14.08         5.17 o
 -20   4   2          0.01          2.33         6.35 o
 -18   4   2        486.46        448.89        12.17 o
 -16   4   2         15.02         17.02         4.59 o
 -14   4   2        104.34         95.19         6.14 o
 -12   4   2          0.23          3.25         3.57 o
 -10   4   2        491.89        497.24         9.67 o
  -8   4   2         24.15         21.19         3.54 o
  -6   4   2        497.17        466.72         8.03 o
  -4   4   2        117.21        129.17         5.26 o
  -2   4   2        272.78        268.66         6.89 o
   0   4   2          0.03         -1.51         2.99 o
   2   4   2        468.05        476.19         8.46 o
   4   4   2        404.06        407.67         7.47 o
   6   4   2          2.16         10.48         3.37 o
   8   4   2         64.51         87.38         4.97 o
  10   4   2        177.40        201.03         7.03 o
  12   4   2        211.02        225.93        11.90 o
  14   4   2          3.91         -3.52         3.52 o
  16   4   2        249.20        284.13        11.26 o
  18   4   2         11.41         10.48         5.69 o
  20   4   2         49.29         46.21         7.09 o
  22   4   2         23.05         45.23         9.81 o
  24   4   2        162.94        170.98        13.86 o
  26   4   2          0.84         14.83         7.80 o
  28   4   2          6.72         13.25         8.45 o
  30   4   2         30.71         47.17         9.81 o
  32   4   2         43.41         69.18        24.36 o
  34   4   2          2.78         45.32        38.78 o
 -27   5   2          6.09         26.96        24.24 o
 -25   5   2          4.19         20.49        16.91 o
 -23   5   2        105.08        127.28        10.02 o
 -21   5   2          6.51          0.28         8.34 o
 -19   5   2          0.13          7.56         8.94 o
 -17   5   2         17.06         30.93         7.64 o
 -15   5   2          1.43         10.73         6.95 o
 -13   5   2        177.78        169.74        10.38 o
 -11   5   2         44.24         61.61         6.84 o
  -9   5   2          0.18          3.93         5.09 o
  -7   5   2        173.61        162.71         8.08 o
  -5   5   2        702.31        671.40        12.64 o
  -3   5   2         55.94         76.37         5.23 o
  -1   5   2          2.75          1.80         3.95 o
   1   5   2         62.89         58.56         4.50 o
   3   5   2        260.42        250.17         7.64 o
   5   5   2        252.64        254.73         7.93 o
   7   5   2         33.50         20.78         4.56 o
   9   5   2        452.11        410.48        10.01 o
  11   5   2        209.39        198.62        10.13 o
  13   5   2         40.14         46.37        10.86 o
  15   5   2         83.76         95.24        12.78 o
  17   5   2         50.17         47.42         8.25 o
  19   5   2          1.22          5.04         8.47 o
  21   5   2         29.89         45.72        10.25 o
  23   5   2         13.27         23.04        18.91 o
  25   5   2        132.70        136.35        14.35 o
  27   5   2          0.55        -13.72        13.72 o
 -16   6   2         27.49         81.85        31.57 o
 -14   6   2          8.90         -4.46        13.88 o
 -12   6   2         62.63         89.47        12.88 o
 -10   6   2         29.49         27.24         9.30 o
  -8   6   2         13.36          5.61         9.43 o
  -6   6   2         49.49         47.83         9.10 o
  -4   6   2         12.14          7.09         7.63 o
  -2   6   2         69.36         53.41         7.64 o
   0   6   2          5.48         25.59         8.50 o
   2   6   2         34.42         17.42         7.91 o
   4   6   2         29.13         28.96         9.27 o
   6   6   2         64.33         52.11         9.56 o
   8   6   2         10.60          3.44        12.23 o
  10   6   2          8.12         20.17         9.19 o
  12   6   2          7.70         17.88         9.39 o
  14   6   2         45.48         19.17         9.83 o
 -41   1   3         45.41         84.53        14.84 o
 -39   1   3          5.40          2.62         8.44 o
 -37   1   3         27.90         18.83         6.42 o
 -35   1   3        141.83        211.36        11.26 o
 -33   1   3        144.16        186.94         9.22 o
 -31   1   3        121.63        121.35         6.81 o
 -29   1   3         45.09         36.96         4.71 o
 -27   1   3        224.63        274.93         7.38 o
 -25   1   3         33.12         22.12         2.58 o
 -23   1   3       2113.42       2166.89        20.82 o
 -21   1   3       1160.08       1168.45        12.31 o
 -19   1   3        868.90        896.41         9.88 o
 -17   1   3        132.03        124.44         3.03 o
 -15   1   3       3822.40       3750.35        29.89 o
 -13   1   3        158.61        198.02         3.59 o
 -11   1   3       1112.97       1212.17        12.77 o
  -9   1   3        267.69        352.55         3.70 o
  -7   1   3       6068.90       5812.74        42.19 o
  -5   1   3        129.63        168.10         2.63 o
  -3   1   3       6466.33       6414.18        54.40 o
  -1   1   3       8368.87       8725.66        73.88 o
   1   1   3         12.62          2.75         0.57 o
   3   1   3         99.12        108.85         1.64 o
   5   1   3       4938.04       5047.02        33.38 o
   7   1   3      11221.90      11421.49        76.65 o
   9   1   3          5.51          5.11         1.21 o
  11   1   3        931.94        970.41        10.21 o
  13   1   3       1750.60       1683.88        19.67 o
  15   1   3       1216.35       1232.18        11.30 o
  17   1   3        200.78        173.85         3.34 o
  19   1   3       2804.42       2673.75        22.55 o
  21   1   3       3131.79       2909.31        24.45 o
  23   1   3       1193.83       1199.26        12.32 o
  25   1   3       1085.80       1028.19        20.58 o
  27   1   3        122.87        133.24         6.05 o
  29   1   3        992.51        986.92        14.14 o
  31   1   3         95.07         92.49         5.72 o
  33   1   3         10.60          8.59        10.13 o
  35   1   3        327.13        337.25        14.33 o
  37   1   3       1033.08       1107.26        23.47 o
  39   1   3         21.51         26.59         9.24 o
  41   1   3         93.72         75.29        15.52 o
 -40   2   3          2.23         -0.64        13.89 o
 -38   2   3         16.63         17.73         7.54 o
 -36   2   3        271.41        275.61        11.99 o
 -34   2   3        216.88        231.84        10.08 o
 -32   2   3        182.48        175.95         9.42 o
 -30   2   3          9.28          5.29         4.75 o
 -28   2   3        156.10        141.59        12.85 o
 -26   2   3        490.42        492.21        10.59 o
 -24   2   3         11.21         15.50         3.67 o
 -22   2   3        388.77        342.17         8.15 o
 -20   2   3        264.58        228.89         7.45 o
 -18   2   3        227.79        217.10         5.30 o
 -16   2   3        453.36        415.90         6.72 o
 -14   2   3        926.17        864.46         9.48 o
 -12   2   3         69.29         62.33         2.58 o
 -10   2   3        143.23        160.18         2.91 o
  -8   2   3       5391.71       5196.12        44.01 o
  -6   2   3       1573.86       1424.76        14.08 o
  -4   2   3         85.71         64.57         2.71 o
  -2   2   3          8.03         18.21         1.62 o
   0   2   3       2308.74       2308.44        16.53 o
   2   2   3        717.70        751.74         6.70 o
   4   2   3       3613.79       3496.40        25.06 o
   6   2   3       1977.90       1960.02        21.17 o
   8   2   3       2016.36       2007.08        20.36 o
  10   2   3       6568.03       6498.78        64.31 o
  12   2   3         72.64         65.48         3.78 o
  14   2   3        604.18        576.79         8.19 o
  16   2   3        138.92        157.26         5.97 o
  18   2   3       1044.66       1039.17        12.57 o
  20   2   3         45.26         42.75         3.17 o
  22   2   3       2494.45       2428.90        23.34 o
  24   2   3        607.97        580.79         9.42 o
  26   2   3        247.68        249.65         7.11 o
  28   2   3        240.38        220.14        10.99 o
  30   2   3        482.27        442.41        15.25 o
  32   2   3        309.58        295.38        13.68 o
  34   2   3         13.06         25.66         8.25 o
  36   2   3        510.00        482.09        17.73 o
  38   2   3          0.03          3.68        17.36 o
  40   2   3         36.85         37.04        12.01 o
 -37   3   3         10.25          7.55        10.01 o
 -35   3   3         41.97         46.74         9.50 o
 -33   3   3          8.27          5.99         7.51 o
 -31   3   3         21.16         32.42        10.03 o
 -29   3   3        297.42        260.71        10.09 o
 -27   3   3          0.32         -3.84         4.92 o
 -25   3   3          1.77         -3.24         4.53 o
 -23   3   3         40.74         50.91         5.16 o
 -21   3   3        354.82        297.33         9.18 o
 -19   3   3         61.06         73.10         6.65 o
 -17   3   3        545.55        522.64        10.54 o
 -15   3   3        207.45        200.86         5.68 o
 -13   3   3        152.44        132.46         3.85 o
 -11   3   3         15.69         11.99         2.54 o
  -9   3   3        334.43        399.65        13.11 o
  -7   3   3        419.47        411.94         6.50 o
  -5   3   3         17.55         34.62         3.17 o
  -3   3   3         75.31         78.99         3.61 o
  -1   3   3        148.34        155.30         4.17 o
   1   3   3        121.71        132.26         4.09 o
   3   3   3        212.99        240.94         5.69 o
   5   3   3        156.79        167.08         3.88 o
   7   3   3        631.72        545.61         7.58 o
   9   3   3        133.00        152.11         5.12 o
  11   3   3        277.10        280.71         6.44 o
  13   3   3        404.55        374.10         8.31 o
  15   3   3        767.60        725.13        10.52 o
  17   3   3        968.11        955.46        13.06 o
  19   3   3         97.02         80.56         5.34 o
  21   3   3         36.95         37.28         5.46 o
  23   3   3        198.22        172.49         9.72 o
  25   3   3        326.05        341.45        13.03 o
  27   3   3         46.66         63.53         7.92 o
  29   3   3        111.25        117.20         9.52 o
  31   3   3        134.18        130.14        11.09 o
  33   3   3         17.59         23.51         9.21 o
  35   3   3          0.03          1.70        10.17 o
  37   3   3         14.02          4.21        14.19 o
 -32   4   3        118.94         90.12        11.77 o
 -30   4   3         28.94         28.77         8.60 o
 -28   4   3          3.33         -1.47         7.65 o
 -26   4   3         28.22         40.91         7.39 o
 -24   4   3        154.58        167.00        10.67 o
 -22   4   3        239.51        207.10        14.42 o
 -20   4   3        355.17        372.75        16.27 o
 -18   4   3        244.74        239.59        12.55 o
 -16   4   3        425.32        427.69        18.21 o
 -14   4   3        314.25        296.94        11.68 o
 -12   4   3        652.23        611.38        10.87 o
 -10   4   3        356.41        328.45         7.23 o
  -8   4   3        318.65        302.24         6.85 o
  -6   4   3        240.86        255.04         6.99 o
  -4   4   3         29.93         38.32         3.76 o
  -2   4   3         84.25         74.32         5.38 o
   0   4   3         22.56         13.44         3.46 o
   2   4   3        178.78        190.52         6.24 o
   4   4   3          2.10         12.52         3.07 o
   6   4   3       1707.08       1646.70        18.36 o
   8   4   3       1328.48       1218.00        15.25 o
  10   4   3        529.27        486.93         9.47 o
  12   4   3         71.82         78.77         4.94 o
  14   4   3        207.05        228.12        14.34 o
  16   4   3        139.76        120.79         9.24 o
  18   4   3         23.91         28.74         6.12 o
  20   4   3         92.58        103.27        12.22 o
  22   4   3        224.07        225.06        12.33 o
  24   4   3          1.64         -3.60         9.08 o
  26   4   3         61.05         44.21         8.66 o
  28   4   3         14.60         -4.65        13.03 o
  30   4   3         39.45         21.16        15.22 o
  32   4   3          7.27         31.57        11.66 o
 -25   5   3         14.48         18.92        10.14 o
 -23   5   3        129.02        126.29        10.38 o
 -21   5   3         39.50         42.06         9.15 o
 -19   5   3         15.28          3.60         8.82 o
 -17   5   3         18.71         21.81         7.64 o
 -15   5   3         10.28         12.05         9.98 o
 -13   5   3         50.80         53.37         7.85 o
 -11   5   3         14.93          4.34         8.50 o
  -9   5   3         73.31         71.97         9.25 o
  -7   5   3         62.44         73.74         6.41 o
  -5   5   3        332.36        316.12        11.74 o
  -3   5   3         89.21         78.46         6.13 o
  -1   5   3         55.18         46.52         5.71 o
   1   5   3        235.03        231.93         7.75 o
   3   5   3          2.38          6.41         4.40 o
   5   5   3          0.16         -4.57         4.57 o
   7   5   3         31.35         40.56         5.40 o
   9   5   3        203.64        217.26        10.10 o
  11   5   3         13.82         12.05         6.84 o
  13   5   3         86.78         87.74         8.91 o
  15   5   3          2.15         -1.08         7.16 o
  17   5   3         29.47         44.38        10.00 o
  19   5   3         27.82         43.00         9.11 o
  21   5   3        100.68        121.62        11.14 o
  23   5   3         37.16         35.08        10.31 o
  25   5   3         39.95         23.64        11.22 o
 -14   6   3        225.16        218.92        14.31 o
 -12   6   3         95.26        109.30        11.51 o
 -10   6   3          5.99         28.53        11.87 o
  -8   6   3         68.37         41.05         9.68 o
  -6   6   3         99.10        107.99        10.79 o
  -4   6   3         23.30         17.24         8.52 o
  -2   6   3         31.00         32.45         9.39 o
   0   6   3          2.56         16.34         9.63 o
   2   6   3         75.78         81.74         9.21 o
   4   6   3         18.91          1.36        10.24 o
   6   6   3          1.16         15.09        18.96 o
   8   6   3          1.23         25.01        16.53 o
  10   6   3         13.20         41.00        12.14 o
  12   6   3         32.37         46.27        24.05 o
 -42   0   4         19.22         25.90        15.02 o
 -40   0   4         43.68         39.29        12.42 o
 -38   0   4        296.65        419.87        21.28 o
 -36   0   4         77.52         71.57        18.15 o
 -34   0   4          1.01          6.24         5.87 o
 -32   0   4         13.23          6.58         6.09 o
 -30   0   4        474.69        583.23        14.68 o
 -28   0   4          6.36          9.23         6.37 o
 -26   0   4        715.96        655.05        14.15 o
 -24   0   4        820.35        773.79        15.10 o
 -22   0   4       1859.18       1961.05        29.12 o
 -20   0   4       1744.23       1588.65        24.24 o
 -18   0   4         24.26         27.41         3.30 o
 -16   0   4        902.37        887.33        14.68 o
 -14   0   4       1221.09       1437.49        18.35 o
 -12   0   4          7.15          5.22         1.88 o
 -10   0   4         65.24         41.45         2.93 o
  -8   0   4      11499.14      11533.22       141.91 o
  -6   0   4       7823.17       8283.16        72.40 o
  -4   0   4        281.03        312.82         4.73 o
  -2   0   4       1595.08       1295.02        13.14 o
   0   0   4        123.82        142.28         3.39 o
   2   0   4       1442.64       1451.82        14.52 o
   4   0   4       6762.25       7037.60        61.74 o
   6   0   4       7735.29       7623.52        66.71 o
   8   0   4       3788.22       4068.16        37.30 o
  10   0   4       1977.89       2018.00        24.95 o
  12   0   4       8411.75       8574.84        92.14 o
  14   0   4       1971.61       1866.63        23.08 o
  16   0   4       1303.74       1245.46        16.82 o
  18   0   4       5435.16       5370.40        80.39 o
  20   0   4      14420.21      14143.25       151.07 o
  22   0   4       1653.70       1531.06        24.74 o
  24   0   4        415.39        362.13        10.75 o
  26   0   4        554.81        520.74        13.15 o
  28   0   4        463.93        486.74        13.37 o
  30   0   4        179.63        164.19        10.58 o
  32   0   4       1464.52       1481.63        27.01 o
  34   0   4        727.72        734.04        22.05 o
  36   0   4         77.87        125.78        21.40 o
  38   0   4        516.65        524.40        36.98 o
  40   0   4        111.93         58.17        24.35 o
 -41   1   4         35.31         13.89        11.98 o
 -39   1   4          5.76          5.26         9.39 o
 -37   1   4         83.09         82.08         7.84 o
 -35   1   4          2.69          4.41         5.59 o
 -33   1   4         61.75         51.14         6.05 o
 -31   1   4        102.10        102.23         7.38 o
 -29   1   4          0.57          0.03         4.07 o
 -27   1   4         82.94         77.98         4.63 o
 -25   1   4          1.99         -1.69         3.13 o
 -23   1   4          1.12          0.01         2.48 o
 -21   1   4         37.56         33.88         2.61 o
 -19   1   4        926.82        856.41         9.21 o
 -17   1   4        148.41        174.49         3.72 o
 -15   1   4        403.30        422.24         5.40 o
 -13   1   4       1123.72       1031.42         9.24 o
 -11   1   4        925.81        808.14         7.65 o
  -9   1   4        528.05        465.60         5.98 o
  -7   1   4          0.87          2.45         1.37 o
  -5   1   4       2345.51       2355.66        22.64 o
  -3   1   4          1.32          2.02         1.19 o
  -1   1   4       3287.28       3371.92        22.94 o
   1   1   4         13.37         26.11         1.24 o
   3   1   4       1192.88       1235.63         9.42 o
   5   1   4       3745.92       3774.49        33.31 o
   7   1   4       3905.17       4104.67        30.94 o
   9   1   4        248.86        263.57         4.54 o
  11   1   4        170.55        162.56         5.08 o
  13   1   4       1599.83       1613.21        17.15 o
  15   1   4          0.22          0.85         2.23 o
  17   1   4        533.80        498.87         7.24 o
  19   1   4          8.95         11.49         1.81 o
  21   1   4        260.52        232.61         4.84 o
  23   1   4        208.82        182.07         4.82 o
  25   1   4        191.41        182.04         8.52 o
  27   1   4         75.61         79.11         5.20 o
  29   1   4         70.33         73.77         6.83 o
  31   1   4        417.44        413.47        11.73 o
  33   1   4         18.76          6.39         7.18 o
  35   1   4         16.01         23.63         8.53 o
  37   1   4        166.39        192.79        12.98 o
  39   1   4         14.51         -1.38         9.68 o
  41   1   4         30.32         32.69        38.33 o
 -40   2   4         14.44         46.02        15.88 o
 -38   2   4          7.11         20.27         9.72 o
 -36   2   4         69.06         91.96         9.01 o
 -34   2   4         77.22         87.92         7.52 o
 -32   2   4          6.48         -2.63         5.96 o
 -30   2   4         47.77         57.25         8.02 o
 -28   2   4          5.21         20.77         8.43 o
 -26   2   4         34.40         18.69         4.44 o
 -24   2   4        436.38        429.33         9.70 o
 -22   2   4       1135.74       1180.34        19.07 o
 -20   2   4         58.04         68.07         3.52 o
 -18   2   4         89.84         71.49         3.07 o
 -16   2   4         59.52         52.31         2.78 o
 -14   2   4        724.05        685.91         8.26 o
 -12   2   4         32.53         58.07         3.21 o
 -10   2   4         80.29        109.61         3.61 o
  -8   2   4          0.15          2.59         1.88 o
  -6   2   4         28.36         34.41         2.71 o
  -4   2   4       1097.72       1233.97        12.83 o
  -2   2   4         85.79         93.94         3.71 o
   0   2   4         16.12         17.74         1.46 o
   2   2   4        201.83        272.14         4.21 o
   4   2   4       5257.40       5113.46        40.48 o
   6   2   4        184.76        211.81         4.38 o
   8   2   4          0.46         -0.69         2.12 o
  10   2   4         41.77         56.77         3.79 o
  12   2   4       1078.62       1077.41        15.19 o
  14   2   4          1.55          0.99         2.22 o
  16   2   4        441.01        418.76         7.63 o
  18   2   4        485.33        449.26         8.21 o
  20   2   4       1417.22       1276.01        16.31 o
  22   2   4        266.18        230.87         7.82 o
  24   2   4         10.97         11.56         4.90 o
  26   2   4        298.57        295.25        11.49 o
  28   2   4         70.36         81.91         8.30 o
  30   2   4          6.59          7.81         7.35 o
  32   2   4        195.15        205.32        11.97 o
  34   2   4        260.77        278.44        15.23 o
  36   2   4         27.16          5.56        10.24 o
  38   2   4          1.42         -3.80        10.65 o
 -37   3   4         78.22         60.83        14.57 o
 -35   3   4         56.05         59.17         9.73 o
 -33   3   4         14.86         22.37        12.17 o
 -31   3   4         32.85         40.75         7.70 o
 -29   3   4         70.57         74.96         8.25 o
 -27   3   4         46.14         56.98         7.74 o
 -25   3   4         22.42         17.83         7.06 o
 -23   3   4          0.43          3.86         6.50 o
 -21   3   4        266.20        251.36         9.07 o
 -19   3   4        333.96        332.14         8.96 o
 -17   3   4         31.53         28.07         3.88 o
 -15   3   4          8.09          7.88         3.17 o
 -13   3   4        216.85        200.66         5.40 o
 -11   3   4       1758.53       1676.77        25.02 o
  -9   3   4         88.18         95.85         5.67 o
  -7   3   4         73.47         79.25         4.55 o
  -5   3   4        925.13        866.25        13.30 o
  -3   3   4        376.38        341.05         6.18 o
  -1   3   4         89.50        106.75         3.47 o
   1   3   4        577.11        584.04         7.31 o
   3   3   4         45.19         49.71         2.68 o
   5   3   4        949.52        897.66        10.27 o
   7   3   4       2281.13       2286.66        22.41 o
   9   3   4          9.52         10.44         2.85 o
  11   3   4        310.72        294.95         7.60 o
  13   3   4         37.25         37.52         3.81 o
  15   3   4        600.80        619.96        11.36 o
  17   3   4         14.87         16.72         4.32 o
  19   3   4         27.19         24.54         4.42 o
  21   3   4        178.46        165.15         7.84 o
  23   3   4        415.00        425.56        16.40 o
  25   3   4         26.55         46.13        10.54 o
  27   3   4         10.47         14.75         7.02 o
  29   3   4        197.60        187.24        12.27 o
  31   3   4        204.11        215.47        14.79 o
  33   3   4        115.45        132.34        11.60 o
  35   3   4         37.09         56.43        11.50 o
 -32   4   4         14.71         38.37        15.75 o
 -30   4   4         27.29         31.81         9.24 o
 -28   4   4          0.28          1.61         8.35 o
 -26   4   4        124.74        124.69        10.27 o
 -24   4   4          8.76         -1.54         7.61 o
 -22   4   4         16.80          8.65         7.48 o
 -20   4   4          5.78          0.89         7.54 o
 -18   4   4        128.27        130.43         9.88 o
 -16   4   4         13.90         11.07         6.72 o
 -14   4   4          6.15          1.67         6.39 o
 -12   4   4          3.62         16.08         4.74 o
 -10   4   4        250.87        270.36         8.50 o
  -8   4   4         71.73         54.98         4.69 o
  -6   4   4         40.26         40.55         4.99 o
  -4   4   4         22.05         22.95         3.36 o
  -2   4   4        542.26        573.73         9.99 o
   0   4   4          1.67         -0.54         4.09 o
   2   4   4         53.22         50.03         4.22 o
   4   4   4         93.70         80.75         4.36 o
   6   4   4        645.87        698.80        10.82 o
   8   4   4          9.38          3.94         3.30 o
  10   4   4          0.16         -0.44         3.67 o
  12   4   4         14.39          7.95         5.83 o
  14   4   4        547.26        573.70        15.12 o
  16   4   4          8.21         13.46         6.79 o
  18   4   4         15.66         20.61         6.19 o
  20   4   4         16.90         34.71         7.37 o
  22   4   4        241.54        264.84        13.23 o
  24   4   4          2.18         -4.72        10.58 o
  26   4   4         13.13          8.72         8.67 o
  28   4   4         20.84         19.03         9.74 o
  30   4   4         55.13         74.74        11.91 o
  32   4   4          0.60         56.82        46.00 o
 -25   5   4        120.20        115.26        22.20 o
 -23   5   4         14.76         14.30         9.63 o
 -21   5   4         13.59         16.60        11.99 o
 -19   5   4         60.49         64.66        12.09 o
 -17   5   4        292.56        287.40        16.43 o
 -15   5   4         39.59         42.79        12.50 o
 -13   5   4          1.85         -8.71         8.71 o
 -11   5   4        343.92        318.53        16.34 o
  -9   5   4        224.70        226.40        12.24 o
  -7   5   4         11.52          0.30         5.60 o
  -5   5   4        118.95        129.57         8.59 o
  -3   5   4         13.24          4.38         5.93 o
  -1   5   4        334.72        347.63        11.36 o
   1   5   4        352.46        346.77        10.75 o
   3   5   4         92.35        100.46         8.82 o
   5   5   4          1.08         15.56        10.22 o
   7   5   4         70.35         53.69         5.86 o
   9   5   4          2.34          9.43         7.85 o
  11   5   4        345.26        349.35        15.39 o
  13   5   4        353.85        366.80        13.16 o
  15   5   4        134.81        100.41         8.67 o
  17   5   4          4.54          1.75         8.04 o
  19   5   4         10.92         17.33         8.54 o
  21   5   4         91.42        106.92        16.27 o
  23   5   4        127.17        107.91        11.61 o
 -10   6   4         57.53         33.20        17.37 o
  -8   6   4          0.64         16.54        12.31 o
  -6   6   4          0.33         12.19        11.25 o
  -4   6   4         46.00         56.27        10.56 o
  -2   6   4          0.11         11.03        10.13 o
   0   6   4          0.26          2.22         9.20 o
   2   6   4          9.10          4.06         9.45 o
   4   6   4         97.34        120.37        15.81 o
   6   6   4         12.52          1.81        13.76 o
   8   6   4          4.40        -11.49        12.83 o
  10   6   4          0.87         -9.33        13.71 o
 -39   1   5         11.96         25.90        18.33 o
 -37   1   5         34.08         45.00         9.43 o
 -35   1   5         34.90         49.07        10.72 o
 -33   1   5         22.63         15.51         5.75 o
 -31   1   5          1.33          4.72         5.13 o
 -29   1   5         10.68          7.80         6.64 o
 -27   1   5        405.98        348.53         9.46 o
 -25   1   5       1449.74       1474.37        17.46 o
 -23   1   5        285.80        242.16         6.24 o
 -21   1   5        788.61        794.91        11.93 o
 -19   1   5        314.47        274.95         5.29 o
 -17   1   5       1704.75       1734.75        15.91 o
 -15   1   5         24.92         51.78         2.71 o
 -13   1   5        215.42        226.50         4.39 o
 -11   1   5       1554.57       1698.92        17.63 o
  -9   1   5       4253.74       4556.65        41.94 o
  -7   1   5        359.96        379.31        13.26 o
  -5   1   5        556.14        653.89         8.65 o
  -3   1   5        316.43        375.79         5.27 o
  -1   1   5       4000.38       4038.76        31.86 o
   1   1   5       3794.84       3628.63        28.86 o
   3   1   5          0.33          1.35         1.07 o
   5   1   5        293.27        285.84         3.71 o
   7   1   5       2648.39       2641.64        23.95 o
   9   1   5        974.91        912.63        10.43 o
  11   1   5        817.38        836.80        11.00 o
  13   1   5        589.36        559.13         8.73 o
  15   1   5        189.22        180.17         5.59 o
  17   1   5       3981.08       3682.89        39.49 o
  19   1   5       3461.61       3310.08        36.64 o
  21   1   5        486.07        469.10         6.92 o
  23   1   5          0.77          0.06         5.62 o
  25   1   5        423.76        402.03         8.83 o
  27   1   5        740.14        725.41        14.60 o
  29   1   5         51.13         50.11         5.40 o
  31   1   5        421.99        431.19        17.51 o
  33   1   5        734.41        713.99        18.21 o
  35   1   5        248.90        250.63        14.90 o
  37   1   5         37.94         33.79        10.12 o
  39   1   5         20.79         31.28        12.42 o
 -38   2   5          0.85          0.00         9.72 o
 -36   2   5          9.13         20.39        10.34 o
 -34   2   5         25.72         10.96         8.17 o
 -32   2   5         98.76         81.63         8.59 o
 -30   2   5         19.42         26.33         6.98 o
 -28   2   5          9.29         10.37         5.68 o
 -26   2   5        135.81        124.65         7.98 o
 -24   2   5        289.35        263.21         7.92 o
 -22   2   5         14.16         16.30         3.56 o
 -20   2   5        160.57        157.77         5.73 o
 -18   2   5        854.67        823.05        10.77 o
 -16   2   5         26.06         24.18         3.07 o
 -14   2   5        901.84        837.52        11.26 o
 -12   2   5        472.03        453.33         7.47 o
 -10   2   5       3094.41       2999.02        33.54 o
  -8   2   5         52.41         46.32         3.24 o
  -6   2   5       1397.69       1332.02        17.01 o
  -4   2   5         24.48         22.69         2.45 o
  -2   2   5         15.18         22.98         2.35 o
   0   2   5        242.89        209.99         4.64 o
   2   2   5       2188.84       2200.21        23.01 o
   4   2   5        491.93        530.83         6.65 o
   6   2   5          1.24          3.00         1.87 o
   8   2   5       2673.04       2597.28        24.40 o
  10   2   5          0.27          5.68         2.39 o
  12   2   5        555.46        536.90         8.95 o
  14   2   5         41.39         48.16         3.80 o
  16   2   5        762.31        749.43        12.24 o
  18   2   5         94.67         78.53         5.01 o
  20   2   5        414.88        395.45         9.39 o
  22   2   5         93.98         93.76         8.18 o
  24   2   5        172.04        177.52         9.30 o
  26   2   5        635.05        578.77        17.91 o
  28   2   5        214.57        221.86        13.15 o
  30   2   5          1.73         -4.34         7.65 o
  32   2   5        493.80        532.29        24.73 o
  34   2   5        498.09        492.56        18.34 o
  36   2   5          7.33         15.96        12.56 o
  38   2   5         67.42         64.25        13.31 o
 -35   3   5         15.27         40.89        10.48 o
 -33   3   5          6.96          6.04        10.14 o
 -31   3   5         46.08         29.20        10.84 o
 -29   3   5          1.06         -0.24         7.26 o
 -27   3   5         10.41          8.51         7.09 o
 -25   3   5         19.63         13.95        11.59 o
 -23   3   5         27.21         21.93        13.70 o
 -21   3   5        361.06        318.82        12.54 o
 -19   3   5          0.33          3.77         5.35 o
 -17   3   5         38.89         27.89         4.48 o
 -15   3   5        129.30        139.25         7.28 o
 -13   3   5       1440.21       1411.03        17.98 o
 -11   3   5        633.49        589.67        10.37 o
  -9   3   5        324.02        341.48         7.92 o
  -7   3   5          0.89          2.87         3.81 o
  -5   3   5       1303.90       1283.50        17.72 o
  -3   3   5        756.26        746.75        12.47 o
  -1   3   5        741.45        703.93        10.66 o
   1   3   5        150.12        153.77         4.07 o
   3   3   5         32.94         42.34         2.42 o
   5   3   5         39.31         39.17         3.87 o
   7   3   5         23.00         26.61         4.44 o
   9   3   5         63.94         81.32         4.78 o
  11   3   5         16.25         21.14         3.26 o
  13   3   5         18.60         17.79         3.41 o
  15   3   5        203.70        191.28         6.92 o
  17   3   5        223.64        150.03         8.65 o
  19   3   5        110.61        121.46         6.94 o
  21   3   5          0.02          8.72         8.95 o
  23   3   5          7.67         20.39         6.69 o
  25   3   5          1.36          7.99         7.10 o
  27   3   5         82.68         98.19        10.74 o
  29   3   5         89.65         91.28        12.15 o
  31   3   5          4.96         -9.52         9.52 o
  33   3   5         39.03         58.74        11.28 o
  35   3   5          0.08         11.63        12.52 o
 -30   4   5          6.39         16.15         9.76 o
 -28   4   5          0.56          1.48        16.76 o
 -26   4   5        140.82        161.46        12.71 o
 -24   4   5         18.56          6.35         8.95 o
 -22   4   5         50.59         41.65         8.06 o
 -20   4   5        182.33        156.52        10.35 o
 -18   4   5         14.15         22.70         7.48 o
 -16   4   5          3.25          8.94         7.18 o
 -14   4   5        314.51        300.81        13.62 o
 -12   4   5         41.13         45.81         5.37 o
 -10   4   5        216.15        213.21         8.44 o
  -8   4   5        310.94        308.26        10.13 o
  -6   4   5         82.27         95.28         5.84 o
  -4   4   5          0.71         -4.07         4.07 o
  -2   4   5          1.22          0.01         4.32 o
   0   4   5         18.00         29.46         4.09 o
   2   4   5         54.35         54.94         4.50 o
   4   4   5        309.30        326.26         9.11 o
   6   4   5        217.54        212.98         7.62 o
   8   4   5        257.69        249.02        12.89 o
  10   4   5         10.01         18.53         5.66 o
  12   4   5          0.85         -3.57         4.47 o
  14   4   5         62.93         72.30         5.61 o
  16   4   5        429.16        416.31        12.24 o
  18   4   5         35.66         55.15         6.61 o
  20   4   5          8.83         20.56         7.23 o
  22   4   5         92.27        107.21         9.56 o
  24   4   5        374.71        361.65        16.37 o
  26   4   5         80.90        108.09        16.62 o
  28   4   5        287.78        272.85        16.52 o
  30   4   5          3.46          8.68        22.40 o
 -23   5   5          0.04          7.98        15.17 o
 -21   5   5         11.24         29.06        11.28 o
 -19   5   5         25.08         35.60        10.66 o
 -17   5   5         11.01          1.66         9.60 o
 -15   5   5          0.45         -0.23        14.77 o
 -13   5   5         21.04         26.36        14.68 o
 -11   5   5          8.64         14.04         8.95 o
  -9   5   5         80.76        104.36         9.50 o
  -7   5   5          5.06         13.88         6.45 o
  -5   5   5         44.92         52.74         6.49 o
  -3   5   5          8.05         18.11         6.62 o
  -1   5   5         65.74         77.90         8.40 o
   1   5   5          0.32          6.17         9.87 o
   3   5   5        197.00        192.90        14.90 o
   5   5   5        173.63        158.77        11.27 o
   7   5   5          2.72         -0.10         7.95 o
   9   5   5          6.63         14.46         7.66 o
  11   5   5        131.20        142.87        11.87 o
  13   5   5         38.14         27.15         9.90 o
  15   5   5         59.11         51.79        11.20 o
  17   5   5        206.61        249.79        16.66 o
  19   5   5         59.53         55.59        12.96 o
  21   5   5         37.51         22.31        13.96 o
  -6   6   5          0.20        -15.28        15.28 o
  -4   6   5         74.83         89.68        14.56 o
  -2   6   5         70.65         64.34        24.34 o
   0   6   5         26.42         25.29        13.38 o
   2   6   5         17.11         24.21        12.95 o
   4   6   5          2.37         19.02        16.14 o
 -38   0   6          1.86         23.32        11.49 o
 -36   0   6        120.36        112.55        11.88 o
 -34   0   6        335.76        463.75        55.35 o
 -32   0   6        180.79        149.22        11.27 o
 -30   0   6          0.29          9.47         7.97 o
 -28   0   6        676.68        595.50        14.96 o
 -26   0   6          8.72         36.31         7.39 o
 -24   0   6         75.91         89.73         6.77 o
 -22   0   6        350.79        354.39        10.07 o
 -20   0   6          2.96          1.70         4.65 o
 -18   0   6         10.91         25.75         6.49 o
 -16   0   6        551.15        613.04        12.49 o
 -14   0   6        171.66        167.90        11.39 o
 -12   0   6       1439.32       1516.76        20.23 o
 -10   0   6        547.68        551.23        10.04 o
  -8   0   6       3857.55       4103.04        41.74 o
  -6   0   6        541.31        735.75        11.66 o
  -4   0   6       8050.79       7910.34        85.86 o
  -2   0   6        168.21        162.15         5.04 o
   0   0   6        171.22        206.23         5.46 o
   2   0   6       1641.95       1480.31        17.37 o
   4   0   6       7710.78       7835.90       134.42 o
   6   0   6        230.44        237.12         6.20 o
   8   0   6       1504.15       1506.25        19.93 o
  10   0   6        328.50        313.41         7.25 o
  12   0   6       1230.85       1170.22        16.65 o
  14   0   6       4121.05       3847.76        45.01 o
  16   0   6       2062.08       2014.36        23.42 o
  18   0   6       1880.44       1829.29        24.37 o
  20   0   6        975.95        961.74        19.69 o
  22   0   6        266.48        268.71        10.82 o
  24   0   6        465.40        480.49        13.89 o
  26   0   6          0.24         -2.07         6.01 o
  28   0   6        228.69        218.91        22.37 o
  30   0   6        283.01        270.60        16.95 o
  32   0   6        590.09        575.66        23.55 o
  34   0   6         77.91         51.86        20.07 o
  36   0   6        118.18        112.56        13.92 o
  38   0   6        186.80        133.23        30.21 o
 -39   1   6          0.41         -2.16        19.84 o
 -37   1   6         13.74         18.51        10.71 o
 -35   1   6         14.54         24.14         8.23 o
 -33   1   6         47.44         59.05         7.97 o
 -31   1   6         34.22         25.10         5.58 o
 -29   1   6        209.70        202.44         9.50 o
 -27   1   6          2.40          6.05         3.79 o
 -25   1   6          1.15         -2.26         3.92 o
 -23   1   6          3.79          1.12         3.14 o
 -21   1   6        213.84        205.32         6.89 o
 -19   1   6          1.06          4.55         2.49 o
 -17   1   6        187.76        149.62         4.27 o
 -15   1   6          3.78          0.47         1.80 o
 -13   1   6        608.57        544.28         7.07 o
 -11   1   6        536.98        478.01         6.69 o
  -9   1   6        204.71        199.74         3.65 o
  -7   1   6        257.45        295.98         5.26 o
  -5   1   6        560.73        639.60         6.84 o
  -3   1   6         30.81         22.24         2.05 o
  -1   1   6         45.19         38.70         2.61 o
   1   1   6       1537.59       1641.66        14.66 o
   3   1   6       3035.17       3039.52        25.02 o
   5   1   6         18.06         32.54         1.95 o
   7   1   6        259.21        260.48         4.58 o
   9   1   6         19.81         20.36         4.32 o
  11   1   6        499.18        493.59         8.31 o
  13   1   6         24.42         23.61         2.99 o
  15   1   6        469.42        442.19         8.28 o
  17   1   6        485.96        492.84         9.01 o
  19   1   6          1.05          3.62         3.40 o
  21   1   6        621.84        574.06        11.68 o
  23   1   6        106.88        115.48         6.47 o
  25   1   6          0.97          4.41         7.45 o
  27   1   6         10.53          8.08         9.11 o
  29   1   6        949.81        919.91        17.49 o
  31   1   6         41.86         46.92         6.62 o
  33   1   6          2.52          5.92         8.85 o
  35   1   6         31.58         36.60        10.99 o
  37   1   6         42.48         38.05        12.22 o
 -36   2   6          4.73         53.06        18.96 o
 -34   2   6         55.02         68.01         9.47 o
 -32   2   6          4.02         11.41         7.75 o
 -30   2   6          7.82         -2.48         7.04 o
 -28   2   6         56.42         62.51         7.51 o
 -26   2   6          0.10         -1.64         6.22 o
 -24   2   6        286.27        302.15        11.70 o
 -22   2   6         13.01         14.49         4.60 o
 -20   2   6         41.89         50.55         4.85 o
 -18   2   6         61.60         85.17         5.60 o
 -16   2   6        225.16        212.83         7.18 o
 -14   2   6         27.67         25.51         3.63 o
 -12   2   6        205.04        245.89         6.52 o
 -10   2   6          9.24          5.65         2.69 o
  -8   2   6        621.23        639.00        10.08 o
  -6   2   6         12.89         11.00         2.99 o
  -4   2   6        271.90        291.03         6.97 o
  -2   2   6        362.98        345.21         7.16 o
   0   2   6        812.86        839.99        10.88 o
   2   2   6          7.49          5.80         1.67 o
   4   2   6       1064.85       1097.69        11.81 o
   6   2   6         32.62         45.82         2.99 o
   8   2   6        122.83        115.45         4.64 o
  10   2   6        459.92        473.60         8.66 o
  12   2   6       1269.16       1280.46        16.18 o
  14   2   6          0.81          2.25         3.01 o
  16   2   6        422.68        392.61         8.63 o
  18   2   6        164.35        135.64         6.74 o
  20   2   6        491.38        484.60        10.97 o
  22   2   6        227.85        229.45         9.62 o
  24   2   6        415.09        417.73        15.04 o
  26   2   6         41.96         42.64         6.06 o
  28   2   6          0.08         14.63         8.29 o
  30   2   6         10.18         -3.79         9.14 o
  32   2   6        131.86        102.73        10.63 o
  34   2   6         20.77         23.06        10.46 o
  36   2   6          0.04         -5.71        11.65 o
 -33   3   6         32.71         40.75        11.07 o
 -31   3   6          0.06         -8.91         8.91 o
 -29   3   6        119.48        129.76        11.64 o
 -27   3   6          9.97          6.10         7.67 o
 -25   3   6        144.28        146.64        10.23 o
 -23   3   6         11.36          3.85         6.73 o
 -21   3   6        334.66        342.67        13.38 o
 -19   3   6          4.75         11.01         6.42 o
 -17   3   6          1.40          3.12         5.04 o
 -15   3   6        268.38        266.43         9.00 o
 -13   3   6       2685.63       2625.77        29.01 o
 -11   3   6          0.48          1.11         3.55 o
  -9   3   6        134.55        157.01         6.55 o
  -7   3   6         92.12         92.17         5.33 o
  -5   3   6        930.13        858.58        14.00 o
  -3   3   6         68.12         64.90         9.43 o
  -1   3   6        189.09        225.53         8.72 o
   1   3   6        161.44        163.24         5.70 o
   3   3   6       1106.48       1064.75        11.48 o
   5   3   6        215.81        235.76         8.11 o
   7   3   6          8.13         14.73         3.91 o
   9   3   6          3.28          6.94         3.37 o
  11   3   6        253.89        223.39         7.22 o
  13   3   6        427.78        467.39         9.98 o
  15   3   6          2.47          5.52         4.09 o
  17   3   6        105.68         89.03         6.02 o
  19   3   6         36.32         21.90         5.68 o
  21   3   6        322.79        340.72        14.52 o
  23   3   6        126.56        153.99        11.46 o
  25   3   6          0.18          7.32        13.12 o
  27   3   6          1.38         17.08         9.50 o
  29   3   6       1005.81       1087.00        25.03 o
  31   3   6         92.65        108.20        12.59 o
  33   3   6         99.00        120.83        13.79 o
 -28   4   6         52.85         37.91        13.90 o
 -26   4   6          0.30         10.31         9.71 o
 -24   4   6          6.07          4.91         9.09 o
 -22   4   6         19.98         19.18         8.68 o
 -20   4   6         38.06         25.22         8.48 o
 -18   4   6          0.98         -1.54        10.45 o
 -16   4   6         56.38         78.25        12.82 o
 -14   4   6         32.14         26.11         7.55 o
 -12   4   6         53.65         48.64         5.57 o
 -10   4   6          0.70          4.71         4.96 o
  -8   4   6        155.77        142.89         7.39 o
  -6   4   6        159.33        153.35         7.98 o
  -4   4   6         43.78         34.88         5.34 o
  -2   4   6          0.12          7.75         4.90 o
   0   4   6        247.58        253.73         9.79 o
   2   4   6        311.00        280.91        12.12 o
   4   4   6          0.02          2.29         6.18 o
   6   4   6         23.24         25.49         6.71 o
   8   4   6        230.41        255.03        17.54 o
  10   4   6        277.23        257.26        13.26 o
  12   4   6         30.70         28.33         6.94 o
  14   4   6        206.43        251.00         9.59 o
  16   4   6         60.78         69.77         6.97 o
  18   4   6        149.25        172.38        10.39 o
  20   4   6         20.42         12.34         7.79 o
  22   4   6        184.59        199.16        11.97 o
  24   4   6          1.11        -10.56        14.46 o
  26   4   6         10.41          0.53        15.16 o
  28   4   6          6.65         -5.04        22.13 o
 -21   5   6         10.07         -1.80        29.31 o
 -19   5   6         37.43          3.26        11.53 o
 -17   5   6          3.04        -10.88        10.88 o
 -15   5   6         90.85         95.43        12.64 o
 -13   5   6        394.36        435.43        18.53 o
 -11   5   6         64.11         51.40         9.38 o
  -9   5   6         62.55         74.77         9.77 o
  -7   5   6          6.49          4.22         9.51 o
  -5   5   6         44.14         38.79         7.81 o
  -3   5   6         70.33         93.65         9.84 o
  -1   5   6          0.07         13.89        10.45 o
   1   5   6         10.53          2.44         8.49 o
   3   5   6         20.31         24.72         8.88 o
   5   5   6         74.62         86.15        10.94 o
   7   5   6        202.27        225.90        16.39 o
   9   5   6          7.94          8.63        11.67 o
  11   5   6         15.08          9.03        10.29 o
  13   5   6        236.71        266.63        16.41 o
  15   5   6        222.58        220.01        15.52 o
  17   5   6          6.16         16.14        13.07 o
  19   5   6          8.45          5.66        14.64 o
 -37   1   7        142.77        145.71        12.62 o
 -35   1   7         32.57         20.42         9.20 o
 -33   1   7         26.85         15.01         8.02 o
 -31   1   7        244.52        221.84        12.01 o
 -29   1   7        127.27        139.33        10.50 o
 -27   1   7         34.80         41.49         6.31 o
 -25   1   7          9.69          7.77         3.93 o
 -23   1   7         29.56         33.40         4.71 o
 -21   1   7        503.29        622.55        11.72 o
 -19   1   7         34.68         37.35         4.49 o
 -17   1   7        272.57        254.67         5.89 o
 -15   1   7         41.05         54.39         3.04 o
 -13   1   7        552.62        586.03         8.92 o
 -11   1   7          2.89          2.46         1.74 o
  -9   1   7       1402.19       1397.69        14.61 o
  -7   1   7          8.87         15.12         2.05 o
  -5   1   7         77.09         74.62         2.84 o
  -3   1   7        109.11        134.94         4.00 o
  -1   1   7       3963.29       3870.31        36.90 o
   1   1   7         56.93         69.32         2.95 o
   3   1   7         32.89         38.25         2.30 o
   5   1   7         73.88         71.23         2.84 o
   7   1   7        132.72        111.31         3.62 o
   9   1   7        870.71        855.82        10.01 o
  11   1   7        287.56        238.30         7.01 o
  13   1   7         76.79         72.17         4.68 o
  15   1   7        969.72        875.64        12.89 o
  17   1   7       1452.45       1432.17        17.98 o
  19   1   7        382.12        340.68         8.65 o
  21   1   7        148.67        145.22         7.06 o
  23   1   7        172.65        164.99         7.75 o
  25   1   7        503.44        495.88        13.90 o
  27   1   7         37.10         45.87         5.94 o
  29   1   7        100.62         99.14         7.52 o
  31   1   7        242.81        248.85        17.13 o
  33   1   7        210.81        214.75        16.45 o
  35   1   7         21.88          8.28        13.48 o
 -34   2   7         18.86         17.03         9.77 o
 -32   2   7         15.88          5.37         8.85 o
 -30   2   7          5.73         -2.25         7.73 o
 -28   2   7        142.71        139.11         9.44 o
 -26   2   7          0.62          1.63         6.62 o
 -24   2   7         78.88         79.03         8.90 o
 -22   2   7          3.11         -0.06         8.48 o
 -20   2   7         82.43         76.34         6.53 o
 -18   2   7        268.49        258.24         9.77 o
 -16   2   7       2257.86       2125.50        26.34 o
 -14   2   7         38.39         41.36         4.10 o
 -12   2   7        434.67        389.62         8.73 o
 -10   2   7        195.75        205.90         6.53 o
  -8   2   7       1532.54       1465.84        17.97 o
  -6   2   7        471.47        452.03         9.24 o
  -4   2   7        111.81        122.34         5.86 o
  -2   2   7         17.15         28.55         3.51 o
   0   2   7       1638.72       1621.96        20.62 o
   2   2   7          2.60          5.08         2.09 o
   4   2   7         46.01         40.81         3.08 o
   6   2   7        141.10        145.90         6.43 o
   8   2   7        692.05        666.94        11.92 o
  10   2   7        147.83        175.40         6.88 o
  12   2   7        121.71        117.07         6.26 o
  14   2   7        305.15        318.97         8.39 o
  16   2   7        724.52        676.57        12.14 o
  18   2   7          8.81         19.43         6.13 o
  20   2   7        128.75        131.51         7.14 o
  22   2   7        133.17        131.60         7.00 o
  24   2   7        537.38        523.23        18.00 o
  26   2   7        403.57        424.38        13.39 o
  28   2   7        319.40        346.74        14.65 o
  30   2   7        851.98        880.21        26.46 o
  32   2   7         15.60         34.65        13.31 o
  34   2   7         72.35         87.66        13.17 o
 -31   3   7          3.61          6.99        12.33 o
 -29   3   7         62.25         46.81        10.07 o
 -27   3   7         34.86         25.22         8.67 o
 -25   3   7         17.95         19.48         9.73 o
 -23   3   7        116.25        105.21         9.31 o
 -21   3   7          0.03          0.23         8.46 o
 -19   3   7          0.01         -9.50        10.06 o
 -17   3   7         11.39         12.00         5.23 o
 -15   3   7        230.79        238.84         9.98 o
 -13   3   7         27.59         11.76         4.75 o
 -11   3   7        214.43        221.41         8.21 o
  -9   3   7        163.41        136.19         6.64 o
  -7   3   7         15.21         12.70         4.10 o
  -5   3   7          0.06          1.98         4.13 o
  -3   3   7        100.99        131.72         7.32 o
  -1   3   7         58.31         56.49         4.99 o
   1   3   7         25.52         34.28         5.32 o
   3   3   7        348.13        373.73         9.25 o
   5   3   7         11.56         14.18         4.09 o
   7   3   7         19.26         31.37         5.18 o
   9   3   7          2.75          4.02         4.44 o
  11   3   7         44.75         76.50         6.19 o
  13   3   7          2.40         -1.00         4.54 o
  15   3   7          0.24         -3.30         4.96 o
  17   3   7          0.36         -4.86         4.86 o
  19   3   7         68.38         66.94         6.16 o
  21   3   7          9.33          7.03         5.73 o
  23   3   7        135.80        138.54         9.85 o
  25   3   7        116.09         85.29         9.82 o
  27   3   7        150.60        180.79        12.22 o
  29   3   7          5.35         21.59         9.99 o
  31   3   7         51.94         52.76        20.67 o
 -26   4   7          0.33         71.81        17.00 o
 -24   4   7          8.81         23.81        10.64 o
 -22   4   7         92.92         81.34        10.97 o
 -20   4   7         11.17         10.85         9.01 o
 -18   4   7         11.08          9.02         8.70 o
 -16   4   7        287.62        308.32        15.18 o
 -14   4   7          0.33          4.24         8.02 o
 -12   4   7        536.72        527.29        16.14 o
 -10   4   7        122.18        101.88         6.93 o
  -8   4   7         96.87        104.25         7.06 o
  -6   4   7         13.20         10.25         5.39 o
  -4   4   7        320.00        301.36        10.94 o
  -2   4   7        669.22        606.18        16.57 o
   0   4   7       1094.56       1073.65        25.10 o
   2   4   7         78.78         90.50         8.74 o
   4   4   7        242.69        236.72        13.58 o
   6   4   7        107.28        103.44         9.02 o
   8   4   7        512.58        498.09        16.79 o
  10   4   7         53.97         40.18         8.14 o
  12   4   7          0.37         -2.08         7.44 o
  14   4   7        216.46        238.40        12.82 o
  16   4   7          6.30         -1.80        16.53 o
  18   4   7          1.75         -9.71        10.45 o
  20   4   7         27.75         23.24        12.01 o
  22   4   7         40.92         32.42        12.16 o
  24   4   7          1.10          6.64        13.61 o
  26   4   7        339.21        342.44        44.19 o
 -17   5   7         16.66         29.50        16.50 o
 -15   5   7          0.02          1.04        11.88 o
 -13   5   7          5.18          2.57        12.89 o
 -11   5   7         16.19         23.92        12.10 o
  -9   5   7         12.63          7.99        11.07 o
  -7   5   7         15.78         13.63        11.43 o
  -5   5   7          0.00         -6.27        13.66 o
  -3   5   7          0.09         -4.80        10.00 o
  -1   5   7        122.46        126.88        11.36 o
   1   5   7          9.14         22.53        10.06 o
   3   5   7         39.81         38.18        11.22 o
   5   5   7         55.15         56.72        16.37 o
   7   5   7        128.51        121.31        11.61 o
   9   5   7         15.75          8.49        11.94 o
  11   5   7         59.97         58.40        14.98 o
  13   5   7         26.95         26.64        13.92 o
  15   5   7        240.15        237.44        20.25 o
 -34   0   8        252.33        260.85        33.59 o
 -32   0   8        166.41        174.87        35.40 o
 -30   0   8          3.28         28.18        13.92 o
 -28   0   8          0.22         -0.36         9.01 o
 -26   0   8          0.04          0.08         5.88 o
 -24   0   8        346.11        376.88        12.26 o
 -22   0   8        110.00        101.11         7.34 o
 -20   0   8        398.71        323.28        10.53 o
 -18   0   8        121.46        139.52         7.69 o
 -16   0   8        423.22        479.71        12.16 o
 -14   0   8          9.35          7.17         3.98 o
 -12   0   8        740.50        668.99        14.32 o
 -10   0   8        106.07        107.81         6.02 o
  -8   0   8        113.99        150.45         6.54 o
  -6   0   8         10.90         12.94         4.04 o
  -4   0   8       4925.21       4939.06        65.60 o
  -2   0   8         46.66         56.50         5.23 o
   0   0   8       2203.86       2249.46        33.37 o
   2   0   8        884.30        893.22        16.82 o
   4   0   8       3007.81       2990.25        42.37 o
   6   0   8        137.79        145.42         8.45 o
   8   0   8          7.48          3.69         5.83 o
  10   0   8        505.78        484.39        12.35 o
  12   0   8       5607.84       5506.50        73.37 o
  14   0   8        221.32        226.73         9.68 o
  16   0   8         35.73         27.97         5.67 o
  18   0   8        137.64        153.34         9.67 o
  20   0   8        485.66        509.05        14.58 o
  22   0   8         10.44         19.62        10.82 o
  24   0   8         12.86         -0.68        16.23 o
  26   0   8        541.99        523.97        22.56 o
  28   0   8         41.81         37.10        11.31 o
  30   0   8        367.29        369.47        22.25 o
  32   0   8         22.32         14.49        12.46 o
  34   0   8         93.59         70.93        17.02 o
 -35   1   8         34.18         35.06        11.72 o
 -33   1   8         16.84         22.18         8.78 o
 -31   1   8         14.91         12.58        12.20 o
 -29   1   8          5.69         -0.59         6.99 o
 -27   1   8         66.24         75.44         6.83 o
 -25   1   8        111.39        109.46         7.19 o
 -23   1   8         55.63         67.14         6.11 o
 -21   1   8         27.66         23.35         6.35 o
 -19   1   8        154.95        146.98         7.73 o
 -17   1   8         25.95         29.80         3.22 o
 -15   1   8         36.43         27.85         2.91 o
 -13   1   8         62.83         58.88         4.77 o
 -11   1   8          8.41          3.69         3.02 o
  -9   1   8         12.26         14.42         3.04 o
  -7   1   8        146.53        152.02         4.77 o
  -5   1   8        115.08        116.49         3.68 o
  -3   1   8        532.26        520.37         7.47 o
  -1   1   8         21.33         27.33         2.50 o
   1   1   8        366.92        332.48         6.38 o
   3   1   8         29.78         30.81         2.71 o
   5   1   8        918.53        933.47        12.48 o
   7   1   8        391.69        349.61         6.38 o
   9   1   8          0.48         -2.37         2.37 o
  11   1   8        560.06        596.67        11.54 o
  13   1   8        192.15        177.68         7.46 o
  15   1   8        149.75        134.77         7.16 o
  17   1   8         89.48        101.79         6.36 o
  19   1   8        531.88        561.93        12.64 o
  21   1   8         57.09         66.11         6.27 o
  23   1   8        182.35        200.74         9.97 o
  25   1   8          0.05          3.81         8.39 o
  27   1   8        451.23        466.68        14.94 o
  29   1   8         34.13         21.93         8.13 o
  31   1   8          5.34         -7.89         8.67 o
  33   1   8          2.84         13.97        12.66 o
 -32   2   8          1.84         12.88        10.51 o
 -30   2   8         23.98         25.18         8.94 o
 -28   2   8         35.93         40.29         8.79 o
 -26   2   8          0.48         -3.91         7.18 o
 -24   2   8         39.67         68.97        12.23 o
 -22   2   8          5.09          3.41         5.47 o
 -20   2   8          5.79          5.33         5.22 o
 -18   2   8          3.30          0.89         5.52 o
 -16   2   8        447.59        459.73        12.13 o
 -14   2   8        244.47        196.92         7.54 o
 -12   2   8        262.07        266.78         9.00 o
 -10   2   8        193.25        177.31         6.98 o
  -8   2   8         66.22         75.96         5.19 o
  -6   2   8        317.05        257.16         8.02 o
  -4   2   8       2085.71       2035.65        25.42 o
  -2   2   8        782.69        796.70        13.33 o
   0   2   8        109.28        123.42         7.66 o
   2   2   8         84.01         71.55         4.52 o
   4   2   8        299.28        263.21         6.71 o
   6   2   8        213.27        203.17         8.84 o
   8   2   8         13.10          8.06         4.17 o
  10   2   8          2.81          2.31         4.09 o
  12   2   8        235.97        212.10         8.71 o
  14   2   8          1.80         10.51         5.34 o
  16   2   8        255.88        236.28         9.63 o
  18   2   8          5.02         -4.32         6.58 o
  20   2   8         24.64         20.68         5.71 o
  22   2   8         33.47         33.81         6.34 o
  24   2   8        142.25        155.78        11.06 o
  26   2   8          6.14         10.78         7.30 o
  28   2   8          7.90          3.55         8.77 o
  30   2   8         28.10         45.13        11.89 o
  32   2   8          4.76        -10.89        14.98 o
 -29   3   8          1.65          0.72        14.45 o
 -27   3   8          1.12         -9.49         9.49 o
 -25   3   8         86.45         93.28        10.73 o
 -23   3   8         18.80         47.48         8.95 o
 -21   3   8          2.71         -7.66         7.66 o
 -19   3   8        293.33        281.18        13.97 o
 -17   3   8         62.84         72.33         7.52 o
 -15   3   8        273.82        255.26        15.63 o
 -13   3   8         17.98         16.38         5.09 o
 -11   3   8         27.31         17.58         8.45 o
  -9   3   8        104.41        115.77         6.70 o
  -7   3   8         59.43         63.83         8.40 o
  -5   3   8         37.77         35.56         5.81 o
  -3   3   8        298.57        308.48        11.36 o
  -1   3   8         75.62         70.17         6.72 o
   1   3   8        308.10        286.38        15.95 o
   3   3   8          0.96         13.18         7.30 o
   5   3   8        255.51        256.79        13.91 o
   7   3   8         30.39          8.15         8.41 o
   9   3   8        245.75        224.82        12.37 o
  11   3   8        268.59        288.05        10.27 o
  13   3   8        182.12        180.15         9.17 o
  15   3   8        230.38        199.84         9.73 o
  17   3   8         15.23         18.05         6.01 o
  19   3   8        106.44        108.96         7.65 o
  21   3   8        331.57        321.53        13.78 o
  23   3   8         12.39         18.89         8.48 o
  25   3   8         62.70         69.45        10.10 o
  27   3   8        774.90        778.61        21.33 o
 -24   4   8         10.16        -16.01        26.83 o
 -22   4   8          0.12          2.43        10.97 o
 -20   4   8         12.46         21.65        10.46 o
 -18   4   8          1.52          1.21         9.74 o
 -16   4   8          0.00         12.60        15.45 o
 -14   4   8         17.22         32.32         9.43 o
 -12   4   8         15.59         16.50         7.97 o
 -10   4   8         21.57         40.31        11.48 o
  -8   4   8          3.68          1.09         7.29 o
  -6   4   8         27.93         30.35        10.99 o
  -4   4   8         17.77         21.89         7.83 o
  -2   4   8         43.75         63.99        11.64 o
   0   4   8         17.52         10.33         7.70 o
   2   4   8          1.28         -7.58         7.58 o
   4   4   8         41.04         46.65         8.72 o
   6   4   8         19.89         22.55         8.34 o
   8   4   8          0.47         -3.71         8.06 o
  10   4   8          2.30         -8.29         8.29 o
  12   4   8        166.99        191.00        13.17 o
  14   4   8          1.32         13.43        11.34 o
  16   4   8          9.57         -1.27        12.89 o
  18   4   8          5.50         -3.46        11.22 o
  20   4   8         81.64         74.61        19.03 o
  22   4   8         35.24         43.56        30.71 o
 -11   5   8          2.81          4.74        21.66 o
  -9   5   8          6.02         22.60        13.61 o
  -7   5   8         15.64          5.04        12.89 o
  -5   5   8         30.97         37.43        13.43 o
  -3   5   8          0.49          6.16        10.63 o
  -1   5   8          1.17         19.24         9.68 o
   1   5   8        116.13         86.36        11.88 o
   3   5   8         43.66          5.07        12.53 o
   5   5   8          1.37          5.39        15.91 o
   7   5   8         45.08         52.33        14.94 o
   9   5   8        174.22        175.82        19.86 o
  11   5   8          7.57         18.71        21.65 o
 -33   1   9         67.76         62.45        27.96 o
 -31   1   9         29.90         58.15        11.07 o
 -29   1   9         35.71         54.25         8.49 o
 -27   1   9         14.98         21.60         7.07 o
 -25   1   9         29.87         21.89         6.23 o
 -23   1   9          0.09          5.15         5.49 o
 -21   1   9         38.71         50.14         7.25 o
 -19   1   9        167.14        155.76         8.42 o
 -17   1   9         37.77         29.59         5.45 o
 -15   1   9         25.51         18.61         5.25 o
 -13   1   9         62.08         69.12         5.29 o
 -11   1   9        104.06        103.85         5.53 o
  -9   1   9        234.81        207.34         6.97 o
  -7   1   9       2253.75       2110.55        22.93 o
  -5   1   9        731.13        730.30         9.95 o
  -3   1   9        844.83        895.98        12.57 o
  -1   1   9        714.81        689.96        10.83 o
   1   1   9       1011.06        953.09        14.47 o
   3   1   9        700.83        692.49        10.94 o
   5   1   9          0.50          0.06         2.94 o
   7   1   9        204.22        162.53         6.07 o
   9   1   9       1560.93       1492.60        18.12 o
  11   1   9        506.73        504.47        11.51 o
  13   1   9        316.87        328.40        11.28 o
  15   1   9          9.30          6.63         5.11 o
  17   1   9        380.22        388.74        12.36 o
  19   1   9        256.78        229.70        11.67 o
  21   1   9        185.08        184.11        11.27 o
  23   1   9        173.29        199.37        10.53 o
  25   1   9        106.48        101.85         9.69 o
  27   1   9        132.05        138.67        12.66 o
  29   1   9          2.45         18.25         9.54 o
  31   1   9        288.74        280.73        20.50 o
 -30   2   9          0.92         10.15        11.72 o
 -28   2   9         32.93         31.04         9.42 o
 -26   2   9          3.19         -0.99         8.22 o
 -24   2   9         11.86         25.68         9.54 o
 -22   2   9        164.65        171.36        10.10 o
 -20   2   9         94.08         96.26         7.39 o
 -18   2   9         97.49         80.16         9.83 o
 -16   2   9         24.65         28.96         5.58 o
 -14   2   9         22.01         21.11         4.86 o
 -12   2   9        317.02        333.03         9.75 o
 -10   2   9         44.06         35.05         5.98 o
  -8   2   9         54.35         54.78         5.15 o
  -6   2   9          9.10          6.75         4.61 o
  -4   2   9        338.04        323.40         9.53 o
  -2   2   9          4.47          8.74         4.08 o
   0   2   9        482.08        479.01        10.99 o
   2   2   9         96.21         81.86         7.09 o
   4   2   9         19.14          8.55         5.77 o
   6   2   9        169.62        170.07         9.20 o
   8   2   9        854.34        926.42        16.65 o
  10   2   9         90.68         82.90         6.80 o
  12   2   9         93.00         89.62         6.88 o
  14   2   9         62.30         47.68         6.28 o
  16   2   9        119.48        149.31         8.82 o
  18   2   9        181.38        180.13        10.33 o
  20   2   9          2.83         -1.47         9.06 o
  22   2   9         11.87         11.51         7.51 o
  24   2   9        578.93        624.10        16.83 o
  26   2   9         72.73        104.97        10.25 o
  28   2   9        236.10        233.10        17.74 o
 -25   3   9          0.18        -10.33        10.33 o
 -23   3   9          8.81          8.00        15.17 o
 -21   3   9         90.44        107.87        11.25 o
 -19   3   9         54.23         45.53         9.25 o
 -17   3   9          1.21          9.49        10.74 o
 -15   3   9         14.78         16.71         7.09 o
 -13   3   9         52.72         64.78         8.03 o
 -11   3   9        101.04         85.34         6.63 o
  -9   3   9          1.75         11.92         5.45 o
  -7   3   9          8.60          8.59         5.75 o
  -5   3   9          0.19          2.99         5.67 o
  -3   3   9         78.24         99.79         8.86 o
  -1   3   9        183.75        167.86        15.28 o
   1   3   9          0.35         -6.57         7.94 o
   3   3   9          2.26         17.48         7.21 o
   5   3   9         93.01        114.73         9.49 o
   7   3   9        387.35        384.64        15.02 o
   9   3   9        133.85        109.34         9.76 o
  11   3   9        151.93        180.28        11.70 o
  13   3   9          2.59          2.17         8.11 o
  15   3   9         81.46         91.75         9.73 o
  17   3   9         18.90          1.13        10.14 o
  19   3   9         60.55         88.38        11.03 o
  21   3   9          5.99         24.43        15.50 o
  23   3   9         18.27         10.31        13.56 o
  25   3   9         57.98         69.54        15.77 o
 -20   4   9        126.32         86.81        25.48 o
 -18   4   9         11.27         12.20        11.48 o
 -16   4   9         27.01         13.41        15.82 o
 -14   4   9        128.45        132.87        14.73 o
 -12   4   9          1.65          2.63        10.50 o
 -10   4   9          5.91         -6.73         8.43 o
  -8   4   9         23.85         14.18         8.34 o
  -6   4   9        109.40        137.50        10.49 o
  -4   4   9          5.16         -1.68         8.65 o
  -2   4   9         73.21         64.93         9.92 o
   0   4   9          0.72         -5.37         8.61 o
   2   4   9         24.09         21.02         9.43 o
   4   4   9          0.04          3.17         8.84 o
   6   4   9         46.38         81.41        10.47 o
   8   4   9        142.62        149.49        12.01 o
  10   4   9         61.29         71.36        11.81 o
  12   4   9        128.33        140.45        12.00 o
  14   4   9         34.18         56.91        11.16 o
  16   4   9         41.76         41.35        28.61 o
  18   4   9          0.75         26.61        27.51 o
 -30   0  10         20.04         17.23        16.08 o
 -28   0  10          1.45        -14.86        15.11 o
 -26   0  10         82.23         74.32        13.76 o
 -24   0  10        322.60        314.95        21.19 o
 -22   0  10         13.33         25.88        10.51 o
 -20   0  10          0.76        -11.98        15.11 o
 -18   0  10         10.92         -6.61         8.46 o
 -16   0  10        373.33        406.03        17.93 o
 -14   0  10        330.45        345.81        18.23 o
 -12   0  10        177.23        156.81        10.67 o
 -10   0  10        160.02        138.14         9.38 o
  -8   0  10        283.34        288.20         9.50 o
  -6   0  10        261.41        244.57        10.35 o
  -4   0  10         58.64         65.82         8.66 o
  -2   0  10         41.08         48.69         8.08 o
   0   0  10          2.36          3.52         4.88 o
   2   0  10        166.98        190.44         9.78 o
   4   0  10        407.87        393.47        13.88 o
   6   0  10        589.37        525.12        14.71 o
   8   0  10        478.18        501.25        13.68 o
  10   0  10        496.33        493.17        13.89 o
  12   0  10        206.35        162.44         9.61 o
  14   0  10        283.08        276.90        18.58 o
  16   0  10       1015.57        982.46        39.45 o
  18   0  10        107.42        145.39        14.86 o
  20   0  10        197.95        209.12        19.58 o
  22   0  10          0.64         11.59        12.07 o
  24   0  10        691.03        688.64        27.96 o
  26   0  10          9.41         12.08        13.60 o
  28   0  10        407.13        447.16        28.11 o
 -29   1  10          0.11          2.50        13.11 o
 -27   1  10         25.14         40.47        11.58 o
 -25   1  10         83.06         51.38         9.66 o
 -23   1  10         84.91         84.10         7.89 o
 -21   1  10          1.72          2.39         6.15 o
 -19   1  10          1.94          6.07         6.42 o
 -17   1  10         13.53         12.51         5.60 o
 -15   1  10         28.05         22.40         6.42 o
 -13   1  10         22.18         20.78         7.17 o
 -11   1  10         37.63         22.75         4.51 o
  -9   1  10         62.18         57.69         5.01 o
  -7   1  10          3.96          0.34         4.17 o
  -5   1  10         28.30         28.34         4.63 o
  -3   1  10          2.78          3.12         3.87 o
  -1   1  10          9.44          4.12         5.84 o
   1   1  10         71.23         76.58         5.45 o
   3   1  10         18.79         24.29         3.98 o
   5   1  10        140.73        153.30         6.55 o
   7   1  10         18.94         18.61         6.12 o
   9   1  10        386.87        389.51        11.20 o
  11   1  10        102.66        100.48         7.04 o
  13   1  10        309.31        336.60        11.45 o
  15   1  10         32.71         33.86         8.28 o
  17   1  10          4.20         10.54         6.44 o
  19   1  10          0.80         -6.22         7.48 o
  21   1  10        461.00        497.54        17.39 o
  23   1  10        110.87        115.94        10.81 o
  25   1  10          3.10         20.23        13.07 o
  27   1  10         19.85         27.08        14.80 o
 -26   2  10          4.58          7.18         9.84 o
 -24   2  10        114.30        104.44        10.42 o
 -22   2  10         56.70         62.35        10.32 o
 -20   2  10          9.56         14.69         7.35 o
 -18   2  10         24.28         33.21         7.67 o
 -16   2  10         26.89         48.52         8.30 o
 -14   2  10         89.80         96.66         7.23 o
 -12   2  10          0.68          2.12         5.89 o
 -10   2  10         74.93         55.06         6.76 o
  -8   2  10        128.84        144.12         8.63 o
  -6   2  10         16.59          5.88         5.77 o
  -4   2  10         83.24         74.97         6.27 o
  -2   2  10          1.06          7.00         4.91 o
   0   2  10         55.16         55.18         8.02 o
   2   2  10         13.57          3.48         8.98 o
   4   2  10         19.23         25.87        10.85 o
   6   2  10          0.02          4.67         7.27 o
   8   2  10         31.78         57.77         8.72 o
  10   2  10         70.79         65.68         9.89 o
  12   2  10         44.84         37.58        11.73 o
  14   2  10          2.02         20.77         7.05 o
  16   2  10         14.95         15.03         7.64 o
  18   2  10        167.97        170.27        10.12 o
  20   2  10          6.07         10.47         7.92 o
  22   2  10          0.46          2.95         8.47 o
  24   2  10        137.14        124.96        12.20 o
  26   2  10          1.88         15.28        14.63 o
 -21   3  10         23.10         45.59        18.81 o
 -19   3  10         41.25         35.05        10.26 o
 -17   3  10          3.09          3.15        15.95 o
 -15   3  10         42.61         56.65         9.58 o
 -13   3  10         33.03         31.75         7.54 o
 -11   3  10         14.08         12.55         6.97 o
  -9   3  10         44.50         44.41         7.87 o
  -7   3  10        128.38        132.52         9.38 o
  -5   3  10         93.37         78.75         9.11 o
  -3   3  10        162.96        169.64        23.17 o
  -1   3  10        216.79        228.15        13.52 o
   1   3  10         19.46         19.81         9.46 o
   3   3  10          9.28          2.01         8.85 o
   5   3  10        721.99        716.00        19.66 o
   7   3  10        593.69        614.92        18.61 o
   9   3  10        126.21        121.49        10.62 o
  11   3  10         84.27         86.93        10.49 o
  13   3  10        198.22        198.36        12.97 o
  15   3  10         67.26         57.01        10.26 o
  17   3  10          0.80         17.19        10.09 o
  19   3  10          0.02         -7.83        10.61 o
  21   3  10        381.37        406.25        40.36 o
 -12   4  10         12.72         20.21        14.71 o
 -10   4  10         19.69         41.56        14.48 o
  -8   4  10          1.77          3.72        10.29 o
  -6   4  10         61.16         61.32        10.26 o
  -4   4  10          7.60          7.45        11.97 o
  -2   4  10         16.20         -0.12         9.98 o
   0   4  10          6.39         -3.75        10.51 o
   2   4  10         10.32         20.57        10.86 o
   4   4  10          0.98         -2.76        10.60 o
   6   4  10         56.04         86.07        15.98 o
   8   4  10         22.93         35.09        11.82 o
  10   4  10          5.10         16.92        21.03 o
  12   4  10          5.21         13.50        19.23 o
 -25   1  11          3.42        -11.16        11.16 o
 -23   1  11         17.43         23.26         9.84 o
 -21   1  11          1.38         -0.28         9.86 o
 -19   1  11         43.68         38.91        10.71 o
 -17   1  11         98.77        129.18        12.44 o
 -15   1  11          4.15          7.08         6.05 o
 -13   1  11        102.45         96.92         6.96 o
 -11   1  11        210.14        206.30        10.32 o
  -9   1  11          0.38         -2.45         5.04 o
  -7   1  11         15.60         24.97         5.44 o
  -5   1  11         51.97         64.72        10.01 o
  -3   1  11         31.10         40.90         5.95 o
  -1   1  11        157.64        163.58         7.96 o
   1   1  11         44.46         33.65         4.81 o
   3   1  11        125.53        149.07         9.89 o
   5   1  11         34.53         47.43         9.36 o
   7   1  11          2.34         -0.32         8.88 o
   9   1  11         35.94         35.56         6.59 o
  11   1  11        372.70        372.79        12.66 o
  13   1  11          2.49         -4.07         6.57 o
  15   1  11        132.31        145.86        11.26 o
  17   1  11         55.35         51.20        10.12 o
  19   1  11        348.83        372.83        17.91 o
  21   1  11         91.75        129.42        12.57 o
  23   1  11          4.72          1.57        11.07 o
 -22   2  11         96.09        107.90        11.33 o
 -20   2  11          0.77         -8.51         8.51 o
 -18   2  11          3.46         13.95         7.92 o
 -16   2  11         17.27         17.26         7.79 o
 -14   2  11         54.43         77.09         9.51 o
 -12   2  11          2.05         12.78         6.36 o
 -10   2  11        125.64        142.71        12.67 o
  -8   2  11         68.62         63.66         9.73 o
  -6   2  11          6.36          4.72         7.19 o
  -4   2  11         20.33         24.34         7.65 o
  -2   2  11        119.72        136.53         9.77 o
   0   2  11         85.20         83.21         8.99 o
   2   2  11        472.12        482.15        16.33 o
   4   2  11        514.59        463.11        19.66 o
   6   2  11        143.65        161.10        10.92 o
   8   2  11        173.66        143.14        10.53 o
  10   2  11        161.34        197.11        12.56 o
  12   2  11        125.28        135.43        13.47 o
  14   2  11          0.14        -10.19        10.19 o
  16   2  11          1.44          3.97        14.23 o
  18   2  11        208.90        228.63        14.60 o
  20   2  11        118.66         88.40        13.94 o
 -17   3  11        196.75        168.48        20.75 o
 -15   3  11         61.02         43.96        13.16 o
 -13   3  11          0.45        -10.31        18.88 o
 -11   3  11         20.82         21.77         9.14 o
  -9   3  11        146.12        155.88        17.62 o
  -7   3  11        104.40         99.44         9.71 o
  -5   3  11        166.69        176.97        12.37 o
  -3   3  11         77.55         82.29        14.15 o
  -1   3  11         10.67         22.10         9.81 o
   1   3  11         21.11         33.15        11.75 o
   3   3  11        138.71        197.35        13.59 o
   5   3  11         94.29        108.73        15.55 o
   7   3  11          2.93         13.50         9.74 o
   9   3  11          8.18         22.19        10.44 o
  11   3  11         17.86         23.53        10.88 o
  13   3  11         27.06         36.03        11.34 o
  15   3  11          0.72        -16.35        17.46 o
 -22   0  12          0.00         10.17        23.56 o
 -20   0  12          0.93         -1.30        20.52 o
 -18   0  12         48.96         63.18        15.78 o
 -16   0  12        159.80        185.29        18.03 o
 -14   0  12        105.57         71.95        18.60 o
 -12   0  12          0.39         17.10        10.30 o
 -10   0  12         32.46         47.28        10.54 o
  -8   0  12         54.03         62.30        22.43 o
  -6   0  12         16.48         19.49         9.17 o
  -4   0  12         49.23         53.54        14.99 o
  -2   0  12         16.38          1.30        12.18 o
   0   0  12        187.25        196.50        14.12 o
   2   0  12          3.31         12.21         9.58 o
   4   0  12         11.46         34.77        14.54 o
   6   0  12          0.71         -6.87        12.18 o
   8   0  12        221.89        218.56        19.12 o
  10   0  12         23.49         39.85        14.80 o
  12   0  12          5.71         -2.70        13.27 o
  14   0  12        151.94        180.90        18.51 o
  16   0  12        689.71        735.60        31.70 o
  18   0  12        130.44        164.66        19.35 o
  20   0  12        214.60        200.19        28.41 o
 -21   1  12          0.27         11.28        11.23 o
 -19   1  12          4.81         14.44         9.58 o
 -17   1  12          3.58         -5.14         8.61 o
 -15   1  12         28.25         30.82         8.53 o
 -13   1  12          3.07         -7.28         7.28 o
 -11   1  12          0.05         -7.40         8.88 o
  -9   1  12          1.25         -6.05         6.05 o
  -7   1  12         18.72         14.93         6.88 o
  -5   1  12         10.43         13.45         6.29 o
  -3   1  12         33.32         21.44         7.93 o
  -1   1  12          8.25         18.37         8.42 o
   1   1  12          3.99          2.19         7.65 o
   3   1  12         84.95        101.06        10.03 o
   5   1  12         45.61         57.17         8.29 o
   7   1  12          3.56          2.80         9.06 o
   9   1  12         14.03         10.05        10.39 o
  11   1  12         74.86         95.93        13.57 o
  13   1  12         81.70         84.33        13.08 o
  15   1  12         92.23         83.66        13.85 o
  17   1  12         63.86         77.52        14.71 o
  19   1  12         25.67         27.35        17.84 o
 -16   2  12         17.13         18.73         9.14 o
 -14   2  12          0.00         -5.65         8.49 o
 -12   2  12         14.08         13.39         8.69 o
 -10   2  12         48.66         64.77        12.19 o
  -8   2  12          0.00          0.94         9.74 o
  -6   2  12          2.38         -1.00         8.23 o
  -4   2  12         37.70         51.05         9.33 o
  -2   2  12         16.67          9.16        10.90 o
   0   2  12         60.82         56.82         9.79 o
   2   2  12          0.00         -5.27         8.86 o
   4   2  12        128.62        150.21        11.78 o
   6   2  12        115.80         94.11        10.71 o
   8   2  12        262.88        271.75        19.53 o
  10   2  12         51.57         35.26        10.30 o
  12   2  12          2.66          9.97        10.09 o
  14   2  12        138.70        129.30        17.60 o
  -7   3  12          1.79         32.49        15.06 o
  -5   3  12          9.06          8.43        11.11 o
  -3   3  12          2.54          4.20        11.38 o
  -1   3  12         15.21          6.42        11.11 o
   1   3  12         77.72         85.14        12.78 o
   3   3  12         50.04         57.04        12.62 o
   5   3  12        129.93        131.53        14.29 o
 -13   1  13        237.72        259.27        18.45 o
 -11   1  13          1.03          0.88        15.72 o
  -9   1  13        122.86        132.74        16.96 o
  -7   1  13         83.45         67.40        11.51 o
  -5   1  13         93.32        113.64        11.87 o
  -3   1  13          0.02         16.98        11.52 o
  -1   1  13          1.79         -5.22         9.47 o
   1   1  13         16.41         22.54         9.21 o
   3   1  13          4.01          4.16         9.00 o
   5   1  13         12.82         10.41        14.19 o
   7   1  13          1.62         18.02        16.36 o
   9   1  13         21.89         20.64        20.44 o
  11   1  13         73.07         93.17        65.37 o
  -4   2  13         14.38          8.21        14.14 o
  -2   2  13         32.23          4.56        16.46 o
   0   2  13         25.44         10.60        21.15 o
   2   2  13         98.84        122.66        16.55 o
                                                
